# Supplementary material for: Parallel Single-Cell RNA-Seq and Genetic Recording Reveals Lineage Decisions in Developing Embryoid Bodies
Source: Cell Rep. Author manuscript; Available in PMC 2020 Nov 6. (PMC7646252; doi:10.1016/j.celrep.2020.108222)
Supplement: 2 [file NIHMS1639623-supplement-2.xlsx]

## Sheet: Supplementary Table 1
Supplementary Table 1. Sequence and annotation of loxP tandem repeat and plasmids
1. loxp tandem repeat sequence
TGCTCGAGACTCACAATAGTCATAACTTCGTATAGCATACATTATACGAAGTTATGACCGTTGGTTTGGATCGATCTGGGTTTGGAGATTGAATCTGCGTTTTCTAAAACAGAAGTCTTTATGGAAATTTCACCTGCTGTCGTGCAGGATACATATTGCATGATTTATACGTGTCGGATATGATCAATGAGACAAAAGTTAGTGTCAGTTTCAGACTCATCTCCATCTGCAAGATAACTTCGTATAATGTATGCTATACGAAGTTATACTGTATCGTTGAGTATGGCAATTCGTTTGTCATTTGTTGTGGATTCCAAGAAGTTGCATACACAGTATTGTTAATTAATGGAAAGTGTGCAGGATACACTTTATGAAGTTTTGTTAAGAACTAGTATCAGG…
2. p-EF1a-PuroR-T2A-E2Crimson-tandemLoxp-Filler
taggtggcacttttcggggaaatgtgcgcggaacccctatttgtttatttttCTAAATACATTCAAATATGTATCCGCTCATGAGACAATAACCCTGATAAATGCTTCAATAATATTGAAAAAGGAAGAGTATGAGTATTCAACATTTCCGTGTCGCCCTTATTCCCTTTTTTGCGGCATTTTGCCTTCCTGTTTTTGCTCACCCAGAAACGCTGGTGAAAGTAAAAGATGCTGAAGATCAGTTGGGTGCACGAGTGGGTTACATCGAACTGGATCTCAACAGCGGTAAGATCCTTGAGAGTTTTCGCCCCGAAGAACGTTTTCCAATGATGAGCACTTTTAAAGTTCTGCTATGTGGCGCGGTATTATCCCGTATTGACGCCGGGCAAGAGCAACTCG…
3. p-EF1a-CreERT2-3Xflag-T2A-eBFP2
taggtggcacttttcggggaaatgtgcgcggaacccctatttgtttatttttCTAAATACATTCAAATATGTATCCGCTCATGAGACAATAACCCTGATAAATGCTTCAATAATATTGAAAAAGGAAGAGTATGAGTATTCAACATTTCCGTGTCGCCCTTATTCCCTTTTTTGCGGCATTTTGCCTTCCTGTTTTTGCTCACCCAGAAACGCTGGTGAAAGTAAAAGATGCTGAAGATCAGTTGGGTGCACGAGTGGGTTACATCGAACTGGATCTCAACAGCGGTAAGATCCTTGAGAGTTTTCGCCCCGAAGAACGTTTTCCAATGATGAGCACTTTTAAAGTTCTGCTATGTGGCGCGGTATTATCCCGTATTGACGCCGGGCAAGAGCAACTCG…
4. p-EF1a-fl-mRFP-HSVpa-fl-MCS-T2A-eGFP
taggtggcacttttcggggaaatgtgcgcggaacccctatttgtttatttttCTAAATACATTCAAATATGTATCCGCTCATGAGACAATAACCCTGATAAATGCTTCAATAATATTGAAAAAGGAAGAGTATGAGTATTCAACATTTCCGTGTCGCCCTTATTCCCTTTTTTGCGGCATTTTGCCTTCCTGTTTTTGCTCACCCAGAAACGCTGGTGAAAGTAAAAGATGCTGAAGATCAGTTGGGTGCACGAGTGGGTTACATCGAACTGGATCTCAACAGCGGTAAGATCCTTGAGAGTTTTCGCCCCGAAGAACGTTTTCCAATGATGAGCACTTTTAAAGTTCTGCTATGTGGCGCGGTATTATCCCGTATTGACGCCGGGCAAGAGCAACTCG…
