# Supplementary material for: Parallel Single-Cell RNA-Seq and Genetic Recording Reveals Lineage Decisions in Developing Embryoid Bodies
Source: Cell Rep. Author manuscript; Available in PMC 2020 Nov 6. (PMC7646252; doi:10.1016/j.celrep.2020.108222)
Supplement: 3 [file NIHMS1639623-supplement-3.xlsx]

## Sheet: Supplementary Table 2
Supplementary Table 2. Primers and Oligos
5' to 3'
UMI oligo	ttgtaaaacgacggccagtgNNNNNNNNNNCGGCAATAAAAAGACAGAATAAAACGCACGGGTGTTGGGTCGTTTGTTCtggtcatagctgtttcctgtg
UMI-M13AdapDigF	aacaagGTCGACttgtaaaacgacggccagtg
UMI-M13AdapDigR	gtacgaGGATCCcacaggaaacagctatgacca
RNA-adapter1	GCCGGTAATACGACTCACTATAGGGAGTTCTACAGTCCGACGATCNNNNNNAGACTCTTTTTTTTTTTTTTTTTTTTTTTTV
RNA-adapter2	GCCGGTAATACGACTCACTATAGGGAGTTCTACAGTCCGACGATCNNNNNNAGCTAGTTTTTTTTTTTTTTTTTTTTTTTTV
RNA-adapter3	GCCGGTAATACGACTCACTATAGGGAGTTCTACAGTCCGACGATCNNNNNNAGCTCATTTTTTTTTTTTTTTTTTTTTTTTV
RNA-adapter4	GCCGGTAATACGACTCACTATAGGGAGTTCTACAGTCCGACGATCNNNNNNAGCTTCTTTTTTTTTTTTTTTTTTTTTTTTV
RNA-adapter5	GCCGGTAATACGACTCACTATAGGGAGTTCTACAGTCCGACGATCNNNNNNCATGAGTTTTTTTTTTTTTTTTTTTTTTTTV
RNA-adapter6	GCCGGTAATACGACTCACTATAGGGAGTTCTACAGTCCGACGATCNNNNNNCATGCATTTTTTTTTTTTTTTTTTTTTTTTV
RNA-adapter7	GCCGGTAATACGACTCACTATAGGGAGTTCTACAGTCCGACGATCNNNNNNCATGTCTTTTTTTTTTTTTTTTTTTTTTTTV
RNA-adapter8	GCCGGTAATACGACTCACTATAGGGAGTTCTACAGTCCGACGATCNNNNNNCACTAGTTTTTTTTTTTTTTTTTTTTTTTTV
RNA-adapter9	GCCGGTAATACGACTCACTATAGGGAGTTCTACAGTCCGACGATCNNNNNNCAGATCTTTTTTTTTTTTTTTTTTTTTTTTV
RNA-adapter10	GCCGGTAATACGACTCACTATAGGGAGTTCTACAGTCCGACGATCNNNNNNTCACAGTTTTTTTTTTTTTTTTTTTTTTTTV
RNA-adapter11	GCCGGTAATACGACTCACTATAGGGAGTTCTACAGTCCGACGATCNNNNNNAGGATCTTTTTTTTTTTTTTTTTTTTTTTTV
RNA-adapter12	GCCGGTAATACGACTCACTATAGGGAGTTCTACAGTCCGACGATCNNNNNNAGTGCATTTTTTTTTTTTTTTTTTTTTTTTV
RNA-adapter13	GCCGGTAATACGACTCACTATAGGGAGTTCTACAGTCCGACGATCNNNNNNAGTGTCTTTTTTTTTTTTTTTTTTTTTTTTV
RNA-adapter14	GCCGGTAATACGACTCACTATAGGGAGTTCTACAGTCCGACGATCNNNNNNTCCTAGTTTTTTTTTTTTTTTTTTTTTTTTV
RNA-adapter15	GCCGGTAATACGACTCACTATAGGGAGTTCTACAGTCCGACGATCNNNNNNTCTGAGTTTTTTTTTTTTTTTTTTTTTTTTV
RNA-adapter16	GCCGGTAATACGACTCACTATAGGGAGTTCTACAGTCCGACGATCNNNNNNTCTGCATTTTTTTTTTTTTTTTTTTTTTTTV
RNA-adapter17	GCCGGTAATACGACTCACTATAGGGAGTTCTACAGTCCGACGATCNNNNNNTCGAAGTTTTTTTTTTTTTTTTTTTTTTTTV
RNA-adapter18	GCCGGTAATACGACTCACTATAGGGAGTTCTACAGTCCGACGATCNNNNNNTCGACATTTTTTTTTTTTTTTTTTTTTTTTV
RNA-adapter19	GCCGGTAATACGACTCACTATAGGGAGTTCTACAGTCCGACGATCNNNNNNTCGATCTTTTTTTTTTTTTTTTTTTTTTTTV
RNA-adapter20	GCCGGTAATACGACTCACTATAGGGAGTTCTACAGTCCGACGATCNNNNNNGTACAGTTTTTTTTTTTTTTTTTTTTTTTTV
RNA-adapter21	GCCGGTAATACGACTCACTATAGGGAGTTCTACAGTCCGACGATCNNNNNNGTACCATTTTTTTTTTTTTTTTTTTTTTTTV
RNA-adapter22	GCCGGTAATACGACTCACTATAGGGAGTTCTACAGTCCGACGATCNNNNNNGTACTCTTTTTTTTTTTTTTTTTTTTTTTTV
RNA-adapter23	GCCGGTAATACGACTCACTATAGGGAGTTCTACAGTCCGACGATCNNNNNNGTCTAGTTTTTTTTTTTTTTTTTTTTTTTTV
RNA-adapter24	GCCGGTAATACGACTCACTATAGGGAGTTCTACAGTCCGACGATCNNNNNNGTCTCATTTTTTTTTTTTTTTTTTTTTTTTV
RNA-adapter25	GCCGGTAATACGACTCACTATAGGGAGTTCTACAGTCCGACGATCNNNNNNGTTGCATTTTTTTTTTTTTTTTTTTTTTTTV
RNA-adapter26	GCCGGTAATACGACTCACTATAGGGAGTTCTACAGTCCGACGATCNNNNNNGTGACATTTTTTTTTTTTTTTTTTTTTTTTV
RNA-adapter27	GCCGGTAATACGACTCACTATAGGGAGTTCTACAGTCCGACGATCNNNNNNGTGATCTTTTTTTTTTTTTTTTTTTTTTTTV
RNA-adapter28	GCCGGTAATACGACTCACTATAGGGAGTTCTACAGTCCGACGATCNNNNNNACAGTGTTTTTTTTTTTTTTTTTTTTTTTTV
RNA-adapter29	GCCGGTAATACGACTCACTATAGGGAGTTCTACAGTCCGACGATCNNNNNNACCATGTTTTTTTTTTTTTTTTTTTTTTTTV
RNA-adapter30	GCCGGTAATACGACTCACTATAGGGAGTTCTACAGTCCGACGATCNNNNNNACTCTGTTTTTTTTTTTTTTTTTTTTTTTTV
RNA-adapter31	GCCGGTAATACGACTCACTATAGGGAGTTCTACAGTCCGACGATCNNNNNNACTCGATTTTTTTTTTTTTTTTTTTTTTTTV
RNA-adapter32	GCCGGTAATACGACTCACTATAGGGAGTTCTACAGTCCGACGATCNNNNNNACGTACTTTTTTTTTTTTTTTTTTTTTTTTV
RNA-adapter33	GCCGGTAATACGACTCACTATAGGGAGTTCTACAGTCCGACGATCNNNNNNACGTTGTTTTTTTTTTTTTTTTTTTTTTTTV
RNA-adapter34	GCCGGTAATACGACTCACTATAGGGAGTTCTACAGTCCGACGATCNNNNNNACGTGATTTTTTTTTTTTTTTTTTTTTTTTV
RNA-adapter35	GCCGGTAATACGACTCACTATAGGGAGTTCTACAGTCCGACGATCNNNNNNCTAGACTTTTTTTTTTTTTTTTTTTTTTTTV
RNA-adapter36	GCCGGTAATACGACTCACTATAGGGAGTTCTACAGTCCGACGATCNNNNNNCTAGTGTTTTTTTTTTTTTTTTTTTTTTTTV
RNA-adapter37	GCCGGTAATACGACTCACTATAGGGAGTTCTACAGTCCGACGATCNNNNNNCTAGGATTTTTTTTTTTTTTTTTTTTTTTTV
RNA-adapter38	GCCGGTAATACGACTCACTATAGGGAGTTCTACAGTCCGACGATCNNNNNNCTCATGTTTTTTTTTTTTTTTTTTTTTTTTV
RNA-adapter39	GCCGGTAATACGACTCACTATAGGGAGTTCTACAGTCCGACGATCNNNNNNCTCAGATTTTTTTTTTTTTTTTTTTTTTTTV
RNA-adapter40	GCCGGTAATACGACTCACTATAGGGAGTTCTACAGTCCGACGATCNNNNNNCTTCGATTTTTTTTTTTTTTTTTTTTTTTTV
RNA-adapter41	GCCGGTAATACGACTCACTATAGGGAGTTCTACAGTCCGACGATCNNNNNNCTGTACTTTTTTTTTTTTTTTTTTTTTTTTV
RNA-adapter42	GCCGGTAATACGACTCACTATAGGGAGTTCTACAGTCCGACGATCNNNNNNCTGTGATTTTTTTTTTTTTTTTTTTTTTTTV
RNA-adapter43	GCCGGTAATACGACTCACTATAGGGAGTTCTACAGTCCGACGATCNNNNNNTGAGACTTTTTTTTTTTTTTTTTTTTTTTTV
RNA-adapter44	GCCGGTAATACGACTCACTATAGGGAGTTCTACAGTCCGACGATCNNNNNNTGCAACTTTTTTTTTTTTTTTTTTTTTTTTV
RNA-adapter45	GCCGGTAATACGACTCACTATAGGGAGTTCTACAGTCCGACGATCNNNNNNTGCATGTTTTTTTTTTTTTTTTTTTTTTTTV
RNA-adapter46	GCCGGTAATACGACTCACTATAGGGAGTTCTACAGTCCGACGATCNNNNNNTGCAGATTTTTTTTTTTTTTTTTTTTTTTTV
RNA-adapter47	GCCGGTAATACGACTCACTATAGGGAGTTCTACAGTCCGACGATCNNNNNNTGTCACTTTTTTTTTTTTTTTTTTTTTTTTV
RNA-adapter48	GCCGGTAATACGACTCACTATAGGGAGTTCTACAGTCCGACGATCNNNNNNTGTCGATTTTTTTTTTTTTTTTTTTTTTTTV
RNA-adapter49	GCCGGTAATACGACTCACTATAGGGAGTTCTACAGTCCGACGATCNNNNNNTGGTACTTTTTTTTTTTTTTTTTTTTTTTTV
RNA-adapter50	GCCGGTAATACGACTCACTATAGGGAGTTCTACAGTCCGACGATCNNNNNNGACATGTTTTTTTTTTTTTTTTTTTTTTTTV
RNA-adapter51	GCCGGTAATACGACTCACTATAGGGAGTTCTACAGTCCGACGATCNNNNNNGATCACTTTTTTTTTTTTTTTTTTTTTTTTV
RNA-adapter52	GCCGGTAATACGACTCACTATAGGGAGTTCTACAGTCCGACGATCNNNNNNGATCTGTTTTTTTTTTTTTTTTTTTTTTTTV
RNA-adapter53	GCCGGTAATACGACTCACTATAGGGAGTTCTACAGTCCGACGATCNNNNNNGATCGATTTTTTTTTTTTTTTTTTTTTTTTV
RNA-adapter54	GCCGGTAATACGACTCACTATAGGGAGTTCTACAGTCCGACGATCNNNNNNGAGTACTTTTTTTTTTTTTTTTTTTTTTTTV
RNA-adapter55	GCCGGTAATACGACTCACTATAGGGAGTTCTACAGTCCGACGATCNNNNNNAGACAGTTTTTTTTTTTTTTTTTTTTTTTTV
RNA-adapter56	GCCGGTAATACGACTCACTATAGGGAGTTCTACAGTCCGACGATCNNNNNNAGACCATTTTTTTTTTTTTTTTTTTTTTTTV
RNA-adapter57	GCCGGTAATACGACTCACTATAGGGAGTTCTACAGTCCGACGATCNNNNNNAGTGAGTTTTTTTTTTTTTTTTTTTTTTTTV
RNA-adapter58	GCCGGTAATACGACTCACTATAGGGAGTTCTACAGTCCGACGATCNNNNNNAGGAAGTTTTTTTTTTTTTTTTTTTTTTTTV
RNA-adapter59	GCCGGTAATACGACTCACTATAGGGAGTTCTACAGTCCGACGATCNNNNNNAGGACATTTTTTTTTTTTTTTTTTTTTTTTV
RNA-adapter60	GCCGGTAATACGACTCACTATAGGGAGTTCTACAGTCCGACGATCNNNNNNCAACAGTTTTTTTTTTTTTTTTTTTTTTTTV
RNA-adapter61	GCCGGTAATACGACTCACTATAGGGAGTTCTACAGTCCGACGATCNNNNNNCAACCATTTTTTTTTTTTTTTTTTTTTTTTV
RNA-adapter62	GCCGGTAATACGACTCACTATAGGGAGTTCTACAGTCCGACGATCNNNNNNCAACTCTTTTTTTTTTTTTTTTTTTTTTTTV
RNA-adapter63	GCCGGTAATACGACTCACTATAGGGAGTTCTACAGTCCGACGATCNNNNNNCACTCATTTTTTTTTTTTTTTTTTTTTTTTV
RNA-adapter64	GCCGGTAATACGACTCACTATAGGGAGTTCTACAGTCCGACGATCNNNNNNCACTTCTTTTTTTTTTTTTTTTTTTTTTTTV
RNA-adapter65	GCCGGTAATACGACTCACTATAGGGAGTTCTACAGTCCGACGATCNNNNNNCAGAAGTTTTTTTTTTTTTTTTTTTTTTTTV
RNA-adapter66	GCCGGTAATACGACTCACTATAGGGAGTTCTACAGTCCGACGATCNNNNNNCAGACATTTTTTTTTTTTTTTTTTTTTTTTV
RNA-adapter67	GCCGGTAATACGACTCACTATAGGGAGTTCTACAGTCCGACGATCNNNNNNTCACCATTTTTTTTTTTTTTTTTTTTTTTTV
RNA-adapter68	GCCGGTAATACGACTCACTATAGGGAGTTCTACAGTCCGACGATCNNNNNNTCACTCTTTTTTTTTTTTTTTTTTTTTTTTV
RNA-adapter69	GCCGGTAATACGACTCACTATAGGGAGTTCTACAGTCCGACGATCNNNNNNTCCTCATTTTTTTTTTTTTTTTTTTTTTTTV
RNA-adapter70	GCCGGTAATACGACTCACTATAGGGAGTTCTACAGTCCGACGATCNNNNNNTCCTTCTTTTTTTTTTTTTTTTTTTTTTTTV
RNA-adapter71	GCCGGTAATACGACTCACTATAGGGAGTTCTACAGTCCGACGATCNNNNNNTCTGTCTTTTTTTTTTTTTTTTTTTTTTTTV
RNA-adapter72	GCCGGTAATACGACTCACTATAGGGAGTTCTACAGTCCGACGATCNNNNNNGTCTTCTTTTTTTTTTTTTTTTTTTTTTTTV
RNA-adapter73	GCCGGTAATACGACTCACTATAGGGAGTTCTACAGTCCGACGATCNNNNNNGTTGAGTTTTTTTTTTTTTTTTTTTTTTTTV
RNA-adapter74	GCCGGTAATACGACTCACTATAGGGAGTTCTACAGTCCGACGATCNNNNNNGTTGTCTTTTTTTTTTTTTTTTTTTTTTTTV
RNA-adapter75	GCCGGTAATACGACTCACTATAGGGAGTTCTACAGTCCGACGATCNNNNNNGTGAAGTTTTTTTTTTTTTTTTTTTTTTTTV
RNA-adapter76	GCCGGTAATACGACTCACTATAGGGAGTTCTACAGTCCGACGATCNNNNNNACAGACTTTTTTTTTTTTTTTTTTTTTTTTV
RNA-adapter77	GCCGGTAATACGACTCACTATAGGGAGTTCTACAGTCCGACGATCNNNNNNACAGGATTTTTTTTTTTTTTTTTTTTTTTTV
RNA-adapter78	GCCGGTAATACGACTCACTATAGGGAGTTCTACAGTCCGACGATCNNNNNNACCAACTTTTTTTTTTTTTTTTTTTTTTTTV
RNA-adapter79	GCCGGTAATACGACTCACTATAGGGAGTTCTACAGTCCGACGATCNNNNNNACCAGATTTTTTTTTTTTTTTTTTTTTTTTV
RNA-adapter80	GCCGGTAATACGACTCACTATAGGGAGTTCTACAGTCCGACGATCNNNNNNACTCACTTTTTTTTTTTTTTTTTTTTTTTTV
RNA-adapter81	GCCGGTAATACGACTCACTATAGGGAGTTCTACAGTCCGACGATCNNNNNNCTCAACTTTTTTTTTTTTTTTTTTTTTTTTV
RNA-adapter82	GCCGGTAATACGACTCACTATAGGGAGTTCTACAGTCCGACGATCNNNNNNCTTCACTTTTTTTTTTTTTTTTTTTTTTTTV
RNA-adapter83	GCCGGTAATACGACTCACTATAGGGAGTTCTACAGTCCGACGATCNNNNNNCTTCTGTTTTTTTTTTTTTTTTTTTTTTTTV
RNA-adapter84	GCCGGTAATACGACTCACTATAGGGAGTTCTACAGTCCGACGATCNNNNNNCTGTTGTTTTTTTTTTTTTTTTTTTTTTTTV
RNA-adapter85	GCCGGTAATACGACTCACTATAGGGAGTTCTACAGTCCGACGATCNNNNNNTGAGTGTTTTTTTTTTTTTTTTTTTTTTTTV
RNA-adapter86	GCCGGTAATACGACTCACTATAGGGAGTTCTACAGTCCGACGATCNNNNNNTGAGGATTTTTTTTTTTTTTTTTTTTTTTTV
RNA-adapter87	GCCGGTAATACGACTCACTATAGGGAGTTCTACAGTCCGACGATCNNNNNNTGTCTGTTTTTTTTTTTTTTTTTTTTTTTTV
RNA-adapter88	GCCGGTAATACGACTCACTATAGGGAGTTCTACAGTCCGACGATCNNNNNNTGGTTGTTTTTTTTTTTTTTTTTTTTTTTTV
RNA-adapter89	GCCGGTAATACGACTCACTATAGGGAGTTCTACAGTCCGACGATCNNNNNNTGGTGATTTTTTTTTTTTTTTTTTTTTTTTV
RNA-adapter90	GCCGGTAATACGACTCACTATAGGGAGTTCTACAGTCCGACGATCNNNNNNGAAGACTTTTTTTTTTTTTTTTTTTTTTTTV
RNA-adapter91	GCCGGTAATACGACTCACTATAGGGAGTTCTACAGTCCGACGATCNNNNNNGAAGTGTTTTTTTTTTTTTTTTTTTTTTTTV
RNA-adapter92	GCCGGTAATACGACTCACTATAGGGAGTTCTACAGTCCGACGATCNNNNNNGAAGGATTTTTTTTTTTTTTTTTTTTTTTTV
RNA-adapter93	GCCGGTAATACGACTCACTATAGGGAGTTCTACAGTCCGACGATCNNNNNNGACAACTTTTTTTTTTTTTTTTTTTTTTTTV
RNA-adapter94	GCCGGTAATACGACTCACTATAGGGAGTTCTACAGTCCGACGATCNNNNNNGACAGATTTTTTTTTTTTTTTTTTTTTTTTV
RNA-adapter95	GCCGGTAATACGACTCACTATAGGGAGTTCTACAGTCCGACGATCNNNNNNGAGTTGTTTTTTTTTTTTTTTTTTTTTTTTV
RNA-adapter96	GCCGGTAATACGACTCACTATAGGGAGTTCTACAGTCCGACGATCNNNNNNGAGTGATTTTTTTTTTTTTTTTTTTTTTTTV
RNA_RT_randomhexamer	GCCTTGGCACCCGAGAATTCCANNNNNN
RNA_PCR_fwd-RP1	AATGATACGGCGACCACCGAGATCTACACGTTCAGAGTTCTACAGTCCGA
RNA_PCR_rev-RPI1	CAAGCAGAAGACGGCATACGAGATCGTGATGTGACTGGAGTTCCTTGGCACCCGAGAATTCCA
RNA_PCR_rev-RPI2	CAAGCAGAAGACGGCATACGAGATACATCGGTGACTGGAGTTCCTTGGCACCCGAGAATTCCA
RNA_PCR_rev-RPI3	CAAGCAGAAGACGGCATACGAGATGCCTAAGTGACTGGAGTTCCTTGGCACCCGAGAATTCCA
RNA_PCR_rev-RPI4	CAAGCAGAAGACGGCATACGAGATTGGTCAGTGACTGGAGTTCCTTGGCACCCGAGAATTCCA
RNA_PCR_rev-RPI5	CAAGCAGAAGACGGCATACGAGATCACTGTGTGACTGGAGTTCCTTGGCACCCGAGAATTCCA
RNA_PCR_rev-RPI6	CAAGCAGAAGACGGCATACGAGATATTGGCGTGACTGGAGTTCCTTGGCACCCGAGAATTCCA
RNA_PCR_rev-RPI7	CAAGCAGAAGACGGCATACGAGATGATCTGGTGACTGGAGTTCCTTGGCACCCGAGAATTCCA
RNA_PCR_rev-RPI8	CAAGCAGAAGACGGCATACGAGATTCAAGTGTGACTGGAGTTCCTTGGCACCCGAGAATTCCA
RNA_PCR_rev-RPI9	CAAGCAGAAGACGGCATACGAGATCTGATCGTGACTGGAGTTCCTTGGCACCCGAGAATTCCA
RNA_PCR_rev-RPI10	CAAGCAGAAGACGGCATACGAGATAAGCTAGTGACTGGAGTTCCTTGGCACCCGAGAATTCCA
RNA_PCR_rev-RPI11	CAAGCAGAAGACGGCATACGAGATGTAGCCGTGACTGGAGTTCCTTGGCACCCGAGAATTCCA
RNA_PCR_rev-RPI12	CAAGCAGAAGACGGCATACGAGATTACAAGGTGACTGGAGTTCCTTGGCACCCGAGAATTCCA
RNA_PCR_rev-RPI13	CAAGCAGAAGACGGCATACGAGATTTGACTGTGACTGGAGTTCCTTGGCACCCGAGAATTCCA
RNA_PCR_rev-RPI14	CAAGCAGAAGACGGCATACGAGATGGAACTGTGACTGGAGTTCCTTGGCACCCGAGAATTCCA
RNA_PCR_rev-RPI15	CAAGCAGAAGACGGCATACGAGATTGACATGTGACTGGAGTTCCTTGGCACCCGAGAATTCCA
RNA_PCR_rev-RPI16	CAAGCAGAAGACGGCATACGAGATGGACGGGTGACTGGAGTTCCTTGGCACCCGAGAATTCCA
DNA_adapter-fwd	ACTTGCCTGTCGCTCTATCTTCGAGCTGCTCGAGACTCACAATAGTC
DNA_adapter_2xBC-rev-1	AGGACGTGTGCTCTTCCGATCTAGACTCAGACTCCACAAATTTTGTAATCCAGAGGTTG
DNA_adapter_2xBC-rev-2	AGGACGTGTGCTCTTCCGATCTAGCTAGAGCTAGCACAAATTTTGTAATCCAGAGGTTG
DNA_adapter_2xBC-rev-3	AGGACGTGTGCTCTTCCGATCTAGCTCAAGCTCACACAAATTTTGTAATCCAGAGGTTG
DNA_adapter_2xBC-rev-4	AGGACGTGTGCTCTTCCGATCTAGCTTCAGCTTCCACAAATTTTGTAATCCAGAGGTTG
DNA_adapter_2xBC-rev-5	AGGACGTGTGCTCTTCCGATCTCATGAGCATGAGCACAAATTTTGTAATCCAGAGGTTG
DNA_adapter_2xBC-rev-6	AGGACGTGTGCTCTTCCGATCTCATGCACATGCACACAAATTTTGTAATCCAGAGGTTG
DNA_adapter_2xBC-rev-7	AGGACGTGTGCTCTTCCGATCTCATGTCCATGTCCACAAATTTTGTAATCCAGAGGTTG
DNA_adapter_2xBC-rev-8	AGGACGTGTGCTCTTCCGATCTCACTAGCACTAGCACAAATTTTGTAATCCAGAGGTTG
DNA_adapter_2xBC-rev-9	AGGACGTGTGCTCTTCCGATCTCAGATCCAGATCCACAAATTTTGTAATCCAGAGGTTG
DNA_adapter_2xBC-rev-10	AGGACGTGTGCTCTTCCGATCTTCACAGTCACAGCACAAATTTTGTAATCCAGAGGTTG
DNA_adapter_2xBC-rev-11	AGGACGTGTGCTCTTCCGATCTAGGATCAGGATCCACAAATTTTGTAATCCAGAGGTTG
DNA_adapter_2xBC-rev-12	AGGACGTGTGCTCTTCCGATCTAGTGCAAGTGCACACAAATTTTGTAATCCAGAGGTTG
DNA_adapter_2xBC-rev-13	AGGACGTGTGCTCTTCCGATCTAGTGTCAGTGTCCACAAATTTTGTAATCCAGAGGTTG
DNA_adapter_2xBC-rev-14	AGGACGTGTGCTCTTCCGATCTTCCTAGTCCTAGCACAAATTTTGTAATCCAGAGGTTG
DNA_adapter_2xBC-rev-15	AGGACGTGTGCTCTTCCGATCTTCTGAGTCTGAGCACAAATTTTGTAATCCAGAGGTTG
DNA_adapter_2xBC-rev-16	AGGACGTGTGCTCTTCCGATCTTCTGCATCTGCACACAAATTTTGTAATCCAGAGGTTG
DNA_adapter_2xBC-rev-17	AGGACGTGTGCTCTTCCGATCTTCGAAGTCGAAGCACAAATTTTGTAATCCAGAGGTTG
DNA_adapter_2xBC-rev-18	AGGACGTGTGCTCTTCCGATCTTCGACATCGACACACAAATTTTGTAATCCAGAGGTTG
DNA_adapter_2xBC-rev-19	AGGACGTGTGCTCTTCCGATCTTCGATCTCGATCCACAAATTTTGTAATCCAGAGGTTG
DNA_adapter_2xBC-rev-20	AGGACGTGTGCTCTTCCGATCTGTACAGGTACAGCACAAATTTTGTAATCCAGAGGTTG
DNA_adapter_2xBC-rev-21	AGGACGTGTGCTCTTCCGATCTGTACCAGTACCACACAAATTTTGTAATCCAGAGGTTG
DNA_adapter_2xBC-rev-22	AGGACGTGTGCTCTTCCGATCTGTACTCGTACTCCACAAATTTTGTAATCCAGAGGTTG
DNA_adapter_2xBC-rev-23	AGGACGTGTGCTCTTCCGATCTGTCTAGGTCTAGCACAAATTTTGTAATCCAGAGGTTG
DNA_adapter_2xBC-rev-24	AGGACGTGTGCTCTTCCGATCTGTCTCAGTCTCACACAAATTTTGTAATCCAGAGGTTG
DNA_adapter_2xBC-rev-25	AGGACGTGTGCTCTTCCGATCTGTTGCAGTTGCACACAAATTTTGTAATCCAGAGGTTG
DNA_adapter_2xBC-rev-26	AGGACGTGTGCTCTTCCGATCTGTGACAGTGACACACAAATTTTGTAATCCAGAGGTTG
DNA_adapter_2xBC-rev-27	AGGACGTGTGCTCTTCCGATCTGTGATCGTGATCCACAAATTTTGTAATCCAGAGGTTG
DNA_adapter_2xBC-rev-28	AGGACGTGTGCTCTTCCGATCTACAGTGACAGTGCACAAATTTTGTAATCCAGAGGTTG
DNA_adapter_2xBC-rev-29	AGGACGTGTGCTCTTCCGATCTACCATGACCATGCACAAATTTTGTAATCCAGAGGTTG
DNA_adapter_2xBC-rev-30	AGGACGTGTGCTCTTCCGATCTACTCTGACTCTGCACAAATTTTGTAATCCAGAGGTTG
DNA_adapter_2xBC-rev-31	AGGACGTGTGCTCTTCCGATCTACTCGAACTCGACACAAATTTTGTAATCCAGAGGTTG
DNA_adapter_2xBC-rev-32	AGGACGTGTGCTCTTCCGATCTACGTACACGTACCACAAATTTTGTAATCCAGAGGTTG
DNA_adapter_2xBC-rev-33	AGGACGTGTGCTCTTCCGATCTACGTTGACGTTGCACAAATTTTGTAATCCAGAGGTTG
DNA_adapter_2xBC-rev-34	AGGACGTGTGCTCTTCCGATCTACGTGAACGTGACACAAATTTTGTAATCCAGAGGTTG
DNA_adapter_2xBC-rev-35	AGGACGTGTGCTCTTCCGATCTCTAGACCTAGACCACAAATTTTGTAATCCAGAGGTTG
DNA_adapter_2xBC-rev-36	AGGACGTGTGCTCTTCCGATCTCTAGTGCTAGTGCACAAATTTTGTAATCCAGAGGTTG
DNA_adapter_2xBC-rev-37	AGGACGTGTGCTCTTCCGATCTCTAGGACTAGGACACAAATTTTGTAATCCAGAGGTTG
DNA_adapter_2xBC-rev-38	AGGACGTGTGCTCTTCCGATCTCTCATGCTCATGCACAAATTTTGTAATCCAGAGGTTG
DNA_adapter_2xBC-rev-39	AGGACGTGTGCTCTTCCGATCTCTCAGACTCAGACACAAATTTTGTAATCCAGAGGTTG
DNA_adapter_2xBC-rev-40	AGGACGTGTGCTCTTCCGATCTCTTCGACTTCGACACAAATTTTGTAATCCAGAGGTTG
DNA_adapter_2xBC-rev-41	AGGACGTGTGCTCTTCCGATCTCTGTACCTGTACCACAAATTTTGTAATCCAGAGGTTG
DNA_adapter_2xBC-rev-42	AGGACGTGTGCTCTTCCGATCTCTGTGACTGTGACACAAATTTTGTAATCCAGAGGTTG
DNA_adapter_2xBC-rev-43	AGGACGTGTGCTCTTCCGATCTTGAGACTGAGACCACAAATTTTGTAATCCAGAGGTTG
DNA_adapter_2xBC-rev-44	AGGACGTGTGCTCTTCCGATCTTGCAACTGCAACCACAAATTTTGTAATCCAGAGGTTG
DNA_adapter_2xBC-rev-45	AGGACGTGTGCTCTTCCGATCTTGCATGTGCATGCACAAATTTTGTAATCCAGAGGTTG
DNA_adapter_2xBC-rev-46	AGGACGTGTGCTCTTCCGATCTTGCAGATGCAGACACAAATTTTGTAATCCAGAGGTTG
DNA_adapter_2xBC-rev-47	AGGACGTGTGCTCTTCCGATCTTGTCACTGTCACCACAAATTTTGTAATCCAGAGGTTG
DNA_adapter_2xBC-rev-48	AGGACGTGTGCTCTTCCGATCTTGTCGATGTCGACACAAATTTTGTAATCCAGAGGTTG
DNA_adapter_2xBC-rev-49	AGGACGTGTGCTCTTCCGATCTTGGTACTGGTACCACAAATTTTGTAATCCAGAGGTTG
DNA_adapter_2xBC-rev-50	AGGACGTGTGCTCTTCCGATCTGACATGGACATGCACAAATTTTGTAATCCAGAGGTTG
DNA_adapter_2xBC-rev-51	AGGACGTGTGCTCTTCCGATCTGATCACGATCACCACAAATTTTGTAATCCAGAGGTTG
DNA_adapter_2xBC-rev-52	AGGACGTGTGCTCTTCCGATCTGATCTGGATCTGCACAAATTTTGTAATCCAGAGGTTG
DNA_adapter_2xBC-rev-53	AGGACGTGTGCTCTTCCGATCTGATCGAGATCGACACAAATTTTGTAATCCAGAGGTTG
DNA_adapter_2xBC-rev-54	AGGACGTGTGCTCTTCCGATCTGAGTACGAGTACCACAAATTTTGTAATCCAGAGGTTG
DNA_adapter_2xBC-rev-55	AGGACGTGTGCTCTTCCGATCTAGACAGAGACAGCACAAATTTTGTAATCCAGAGGTTG
DNA_adapter_2xBC-rev-56	AGGACGTGTGCTCTTCCGATCTAGACCAAGACCACACAAATTTTGTAATCCAGAGGTTG
DNA_adapter_2xBC-rev-57	AGGACGTGTGCTCTTCCGATCTAGTGAGAGTGAGCACAAATTTTGTAATCCAGAGGTTG
DNA_adapter_2xBC-rev-58	AGGACGTGTGCTCTTCCGATCTAGGAAGAGGAAGCACAAATTTTGTAATCCAGAGGTTG
DNA_adapter_2xBC-rev-59	AGGACGTGTGCTCTTCCGATCTAGGACAAGGACACACAAATTTTGTAATCCAGAGGTTG
DNA_adapter_2xBC-rev-60	AGGACGTGTGCTCTTCCGATCTCAACAGCAACAGCACAAATTTTGTAATCCAGAGGTTG
DNA_adapter_2xBC-rev-61	AGGACGTGTGCTCTTCCGATCTCAACCACAACCACACAAATTTTGTAATCCAGAGGTTG
DNA_adapter_2xBC-rev-62	AGGACGTGTGCTCTTCCGATCTCAACTCCAACTCCACAAATTTTGTAATCCAGAGGTTG
DNA_adapter_2xBC-rev-63	AGGACGTGTGCTCTTCCGATCTCACTCACACTCACACAAATTTTGTAATCCAGAGGTTG
DNA_adapter_2xBC-rev-64	AGGACGTGTGCTCTTCCGATCTCACTTCCACTTCCACAAATTTTGTAATCCAGAGGTTG
DNA_adapter_2xBC-rev-65	AGGACGTGTGCTCTTCCGATCTCAGAAGCAGAAGCACAAATTTTGTAATCCAGAGGTTG
DNA_adapter_2xBC-rev-66	AGGACGTGTGCTCTTCCGATCTCAGACACAGACACACAAATTTTGTAATCCAGAGGTTG
DNA_adapter_2xBC-rev-67	AGGACGTGTGCTCTTCCGATCTTCACCATCACCACACAAATTTTGTAATCCAGAGGTTG
DNA_adapter_2xBC-rev-68	AGGACGTGTGCTCTTCCGATCTTCACTCTCACTCCACAAATTTTGTAATCCAGAGGTTG
DNA_adapter_2xBC-rev-69	AGGACGTGTGCTCTTCCGATCTTCCTCATCCTCACACAAATTTTGTAATCCAGAGGTTG
DNA_adapter_2xBC-rev-70	AGGACGTGTGCTCTTCCGATCTTCCTTCTCCTTCCACAAATTTTGTAATCCAGAGGTTG
DNA_adapter_2xBC-rev-71	AGGACGTGTGCTCTTCCGATCTTCTGTCTCTGTCCACAAATTTTGTAATCCAGAGGTTG
DNA_adapter_2xBC-rev-72	AGGACGTGTGCTCTTCCGATCTGTCTTCGTCTTCCACAAATTTTGTAATCCAGAGGTTG
DNA_adapter_2xBC-rev-73	AGGACGTGTGCTCTTCCGATCTGTTGAGGTTGAGCACAAATTTTGTAATCCAGAGGTTG
DNA_adapter_2xBC-rev-74	AGGACGTGTGCTCTTCCGATCTGTTGTCGTTGTCCACAAATTTTGTAATCCAGAGGTTG
DNA_adapter_2xBC-rev-75	AGGACGTGTGCTCTTCCGATCTGTGAAGGTGAAGCACAAATTTTGTAATCCAGAGGTTG
DNA_adapter_2xBC-rev-76	AGGACGTGTGCTCTTCCGATCTACAGACACAGACCACAAATTTTGTAATCCAGAGGTTG
DNA_adapter_2xBC-rev-77	AGGACGTGTGCTCTTCCGATCTACAGGAACAGGACACAAATTTTGTAATCCAGAGGTTG
DNA_adapter_2xBC-rev-78	AGGACGTGTGCTCTTCCGATCTACCAACACCAACCACAAATTTTGTAATCCAGAGGTTG
DNA_adapter_2xBC-rev-79	AGGACGTGTGCTCTTCCGATCTACCAGAACCAGACACAAATTTTGTAATCCAGAGGTTG
DNA_adapter_2xBC-rev-80	AGGACGTGTGCTCTTCCGATCTACTCACACTCACCACAAATTTTGTAATCCAGAGGTTG
DNA_adapter_2xBC-rev-81	AGGACGTGTGCTCTTCCGATCTCTCAACCTCAACCACAAATTTTGTAATCCAGAGGTTG
DNA_adapter_2xBC-rev-82	AGGACGTGTGCTCTTCCGATCTCTTCACCTTCACCACAAATTTTGTAATCCAGAGGTTG
DNA_adapter_2xBC-rev-83	AGGACGTGTGCTCTTCCGATCTCTTCTGCTTCTGCACAAATTTTGTAATCCAGAGGTTG
DNA_adapter_2xBC-rev-84	AGGACGTGTGCTCTTCCGATCTCTGTTGCTGTTGCACAAATTTTGTAATCCAGAGGTTG
DNA_adapter_2xBC-rev-85	AGGACGTGTGCTCTTCCGATCTTGAGTGTGAGTGCACAAATTTTGTAATCCAGAGGTTG
DNA_adapter_2xBC-rev-86	AGGACGTGTGCTCTTCCGATCTTGAGGATGAGGACACAAATTTTGTAATCCAGAGGTTG
DNA_adapter_2xBC-rev-87	AGGACGTGTGCTCTTCCGATCTTGTCTGTGTCTGCACAAATTTTGTAATCCAGAGGTTG
DNA_adapter_2xBC-rev-88	AGGACGTGTGCTCTTCCGATCTTGGTTGTGGTTGCACAAATTTTGTAATCCAGAGGTTG
DNA_adapter_2xBC-rev-89	AGGACGTGTGCTCTTCCGATCTTGGTGATGGTGACACAAATTTTGTAATCCAGAGGTTG
DNA_adapter_2xBC-rev-90	AGGACGTGTGCTCTTCCGATCTGAAGACGAAGACCACAAATTTTGTAATCCAGAGGTTG
DNA_adapter_2xBC-rev-91	AGGACGTGTGCTCTTCCGATCTGAAGTGGAAGTGCACAAATTTTGTAATCCAGAGGTTG
DNA_adapter_2xBC-rev-92	AGGACGTGTGCTCTTCCGATCTGAAGGAGAAGGACACAAATTTTGTAATCCAGAGGTTG
DNA_adapter_2xBC-rev-93	AGGACGTGTGCTCTTCCGATCTGACAACGACAACCACAAATTTTGTAATCCAGAGGTTG
DNA_adapter_2xBC-rev-94	AGGACGTGTGCTCTTCCGATCTGACAGAGACAGACACAAATTTTGTAATCCAGAGGTTG
DNA_adapter_2xBC-rev-95	AGGACGTGTGCTCTTCCGATCTGAGTTGGAGTTGCACAAATTTTGTAATCCAGAGGTTG
DNA_adapter_2xBC-rev-96	AGGACGTGTGCTCTTCCGATCTGAGTGAGAGTGACACAAATTTTGTAATCCAGAGGTTG
DNA_lib_amp-fwd	AATGATACGGCGACCACCGAGATCTACTTGCCTGTCGCTCTATCTTC
DNA_lib_amp-rev	TTTCTGTTGGTGCTGATATTGCAGGACGTGTGCTCTTCCGAT
