# Supplementary material for: Parallel Single-Cell RNA-Seq and Genetic Recording Reveals Lineage Decisions in Developing Embryoid Bodies
Source: Cell Rep. Author manuscript; Available in PMC 2020 Nov 6. (PMC7646252; doi:10.1016/j.celrep.2020.108222)
Supplement: 4 [file NIHMS1639623-supplement-4.xlsx]

## Sheet: 1. DEGs of EB lineages
1. Differentially expressed genes of EB lineages
(Top 50 genes per lineage)
EB early					EB late
gene	lineage	avg_logFC	p_val_adj		gene	lineage	avg_logFC	p_val_adj
Inhbb	ESC	0.407144	5.12283e-186		T	PS	1.10235	3.30106e-48
Gbx2	ESC	0.971765	7.60169e-176		Psmb8	PS	0.82503	3.29678e-36
Krt42	ESC	0.416872	5.61722e-160		Fgf8	PS	0.66864	2.97927e-34
Myo1f	ESC	0.860778	1.80748e-135		Alox15	PS	0.444463	4.51277e-28
Calcoco2	ESC	0.629062	1.976e-132		Mesp1	PS	0.481698	1.87491e-26
4930444M15Rik	ESC	0.321585	2.71513e-131		Gbp2	PS	0.40341	6.16961e-24
Mras	ESC	0.715072	4.20818e-119		Tpm1	PS	0.826471	1.10368e-22
Igsf21	ESC	0.309804	1.82309e-115		Wnt3	PS	0.335974	1.04305e-21
Emp1	ESC	0.483731	8.95035e-111		Ppp4r4	PS	0.335563	3.45594e-20
Eras	ESC	0.709858	2.4567e-105		Cdkn1a	PS	0.815801	2.04008e-19
Tcf15	ESC	1.18531	1.04926e-104		Car2	PS	0.916779	7.86725e-19
Aard	ESC	0.693327	1.13159e-104		Map3k15	PS	0.329064	5.0859e-16
Hsd17b14	ESC	0.929371	2.17368e-98		Evx1	PS	0.269724	5.69648e-16
Urah	ESC	0.33983	5.27365e-98		Fst	PS	0.723475	1.13804e-15
Klf4	ESC	1.48949	8.77781e-98		Cst3	PS	0.721941	3.8577e-14
Dppa2	ESC	1.12854	9.23363e-97		Npm3-ps1	PS	0.475915	3.78746e-13
Laptm5	ESC	0.771942	2.93098e-96		Psme2	PS	0.694669	5.65793e-13
Etv4	ESC	1.05074	9.23147e-96		Cfc1	PS	0.284506	6.86634e-13
Nr0b1	ESC	0.940218	1.94594e-95		Psme1	PS	0.51644	7.67955e-13
Ceacam1	ESC	0.294581	6.5545e-94		Sprr2a3	PS	0.585681	1.08245e-12
Tubb3	ESC	0.259356	4.7035e-93		2900060B14Rik	PS	0.635264	4.99839e-12
Jam2	ESC	0.795537	4.83782e-90		Lars2	PS	1.20279	5.31038e-12
Rpp25	ESC	0.768407	6.68316e-90		Psme2b	PS	0.68195	6.19926e-12
Arl14epl	ESC	0.284137	3.28959e-89		Psmb10	PS	0.565895	1.7107e-11
Cobl	ESC	0.85545	3.48655e-89		Krt19	PS	0.403548	2.60644e-11
Socs3	ESC	0.660321	2.2716e-87		Irs2	PS	0.47453	2.69761e-11
Mapt	ESC	0.554673	4.66196e-87		H2-D1	PS	0.41956	2.7473e-11
Ccne1	ESC	1.18754	6.88752e-87		Mir6236	PS	1.08323	2.82865e-11
Rbmxl2	ESC	0.834892	1.02975e-86		Npm3	PS	0.456171	3.24694e-11
Itpk1	ESC	0.72124	2.17538e-86		Phlda2	PS	0.785703	6.39837e-11
Nefh	ESC	0.428471	3.33496e-86		Itga11	PS	0.920722	1.26544e-10
Eif5a	ESC	0.779903	4.85893e-85		H2-K1	PS	0.410681	3.03305e-10
Hspb1	ESC	1.41635	9.11855e-85		Larp7	PS	0.473336	1.02332e-09
Stmn2	ESC	1.65775	3.78541e-84		Krt18	PS	0.512287	1.12326e-09
Lap3	ESC	0.940835	1.7764e-83		Chd4	PS	0.36035	2.02078e-09
Cdc5l	ESC	1.15339	4.98614e-83		Cyr61	PS	0.575282	5.54642e-09
Morc1	ESC	0.571343	8.71081e-82		Gas5	PS	0.280001	1.01021e-08
Tubb2b	ESC	1.07693	1.8624e-81		Btg2	PS	0.619126	1.90893e-08
Khdc3	ESC	0.386044	1.94844e-81		Kif1a	PS	0.312004	2.17727e-08
Capns1	ESC	0.899292	3.07213e-81		Actc1	PS	0.252146	4.00699e-08
Gm7325	ESC	0.789249	4.46433e-81		Baz1a	PS	0.353461	7.50839e-08
Hspe1	ESC	0.679604	4.54026e-81		Chd7	PS	0.398957	8.61222e-08
Sult4a1	ESC	0.283822	4.63694e-81		Hcfc1r1	PS	0.289978	9.19878e-08
H2afz	ESC	0.896738	7.76688e-81		Arrdc4	PS	0.387337	2.63153e-07
E130012A19Rik	ESC	1.02116	7.85443e-81		Cldn7	PS	0.26646	3.57086e-07
Mylpf	ESC	0.907506	4.82955e-80		Ercc5	PS	0.335412	4.12638e-07
Cfl1	ESC	0.724765	6.77803e-80		Tagln	PS	0.554799	4.99733e-07
Eif4e2	ESC	0.719088	9.86405e-80		S100a10	PS	0.463636	2.50975e-06
Gpx1	ESC	0.881808	3.03848e-79		Gadd45b	PS	0.571279	4.20792e-06
Fgf5	Post-Epib	0.652966	1.36815e-52		Ctla2b	BP	0.774971	3.50891e-126
Sox3	Post-Epib	0.415193	1.62555e-50		Samsn1	BP	0.39995	1.56821e-115
Dnmt3b	Post-Epib	1.79511	4.85363e-42		Icam2	BP	0.644285	9.59565e-110
Pim2	Post-Epib	1.21434	2.15868e-39		Myct1	BP	0.493771	2.09761e-89
Epha1	Post-Epib	0.266115	4.05785e-39		Sox18	BP	0.862307	1.0072e-88
Pphln1	Post-Epib	0.967052	1.40662e-36		Pcdh12	BP	0.461124	3.34785e-87
Sema6a	Post-Epib	0.579552	6.02174e-34		Grap	BP	0.613988	4.14095e-84
Zic2	Post-Epib	0.760469	8.80104e-33		Cdh5	BP	1.0935	6.55287e-67
Kif1a	Post-Epib	0.498931	6.58439e-32		Rhoj	BP	0.810909	1.17279e-61
Pou3f1	Post-Epib	0.745849	1.19392e-30		Gimap6	BP	0.619512	4.56495e-56
Tcfl5	Post-Epib	0.413957	2.81335e-26		Ccm2l	BP	0.292619	7.58137e-53
Car14	Post-Epib	0.322229	2.78226e-25		Gimap4	BP	0.571554	1.92365e-52
Sall2	Post-Epib	0.321341	3.5829e-25		Tie1	BP	1.14955	3.10018e-52
Cdh1	Post-Epib	0.599731	9.81695e-25		Stab1	BP	0.831421	3.89986e-52
Gja1	Post-Epib	0.67421	1.11986e-24		Gpihbp1	BP	0.507722	2.09991e-50
Bend3	Post-Epib	0.406776	1.37764e-24		Adgrl4	BP	0.283004	2.09991e-50
Tcf7l1	Post-Epib	0.487363	3.31274e-24		Cd93	BP	1.4365	2.37492e-50
Ddx21	Post-Epib	0.517442	2.04202e-23		Klhl4	BP	0.371812	4.59782e-49
Lin28a	Post-Epib	0.513814	9.28504e-23		Oit3	BP	0.305511	5.62898e-49
Rragd	Post-Epib	0.458526	1.78488e-22		Lyl1	BP	0.359936	5.35725e-45
Nes	Post-Epib	0.322961	2.34659e-22		Fli1	BP	0.72801	6.13847e-45
Pdzd4	Post-Epib	0.499244	2.53822e-22		Gimap1	BP	0.45726	5.77278e-43
Pten	Post-Epib	0.506827	7.94961e-22		Csgalnact1	BP	0.290521	2.18909e-40
Serbp1	Post-Epib	0.403624	2.72053e-21		Tal1	BP	0.965491	4.13433e-39
Cldn7	Post-Epib	0.421445	6.4326e-21		Ctla2a	BP	1.41237	3.83975e-38
Set	Post-Epib	0.424039	1.00278e-20		Ptprb	BP	0.85724	7.45197e-38
Ube2k	Post-Epib	0.414403	1.23462e-20		Adgrf5	BP	0.643197	5.90529e-37
Nt5dc2	Post-Epib	0.470748	2.61716e-20		Esam	BP	0.881446	1.18728e-30
Gldc	Post-Epib	0.368023	2.82524e-20		Dll4	BP	0.499094	8.22225e-30
Arl4c	Post-Epib	0.51718	3.46113e-20		Cav2	BP	0.262406	1.22068e-29
Dut	Post-Epib	0.57016	4.5025e-20		Erg	BP	0.377938	1.32314e-29
Emb	Post-Epib	0.371654	1.05259e-19		Plxnd1	BP	0.863158	5.68532e-29
Hnrnpa0	Post-Epib	0.387978	1.18597e-19		Ushbp1	BP	0.711349	6.27674e-29
Rbpms2	Post-Epib	0.623809	1.25896e-19		Myzap	BP	0.505092	7.60038e-29
Car4	Post-Epib	0.560046	3.23014e-19		Rasgrp3	BP	1.59069	1.42071e-27
Cldn6	Post-Epib	0.491882	3.46448e-19		Arhgap25	BP	0.252046	5.07697e-27
Lrp2	Post-Epib	0.526249	5.45006e-19		S1pr1	BP	0.541134	4.10824e-26
Lpar4	Post-Epib	0.402967	1.71457e-18		Klhl6	BP	0.655223	7.86044e-25
Enpp2	Post-Epib	0.452284	1.80951e-18		Stab2	BP	1.2013	2.15286e-24
Ajuba	Post-Epib	0.382935	1.90231e-18		Ppp1r16b	BP	0.565578	4.29028e-23
Emc8	Post-Epib	0.476222	2.13027e-18		Kdr	BP	1.60599	3.52342e-22
Ppp1r1a	Post-Epib	0.398935	2.87738e-18		Ecscr	BP	0.862192	2.27036e-21
2810025M15Rik	Post-Epib	0.393517	3.11705e-18		Thsd1	BP	0.558228	2.46535e-21
Psip1	Post-Epib	0.45547	3.26061e-18		Lmo2	BP	1.09689	7.50528e-21
Gclm	Post-Epib	0.524119	6.82384e-18		Aplnr	BP	0.997514	1.59374e-20
Zmynd8	Post-Epib	0.444745	7.34741e-18		Gng11	BP	1.06873	2.08215e-20
Snrpb	Post-Epib	0.373973	8.05006e-18		Arhgap31	BP	0.702103	2.79603e-20
Snhg14	Post-Epib	0.568818	9.44833e-18		Calcrl	BP	0.811829	7.90488e-20
Cdk2ap1	Post-Epib	0.44345	1.32634e-17		Dusp2	BP	0.827503	1.16519e-19
Ptges3	Post-Epib	0.36823	1.39585e-17		Arap3	BP	1.06892	2.03852e-19
Klb	PrE	0.372098	1.72295e-34		Tlx1	S.ECT	0.702592	4.22793e-37
Dram1	PrE	0.328996	1.03918e-30		Frem2	S.ECT	0.780696	1.18403e-34
Hnf1b	PrE	0.397339	2.14887e-25		Meis2	S.ECT	0.889447	9.2432e-32
Habp2	PrE	0.292278	8.01187e-22		Cd24a	S.ECT	1.25487	1.64331e-31
Hkdc1	PrE	0.327364	3.50883e-20		Igfbp5	S.ECT	1.4126	2.54784e-31
Tfec	PrE	0.349196	3.66375e-20		Capn6	S.ECT	1.08468	4.19462e-31
Il33	PrE	0.269688	1.70525e-19		Rarb	S.ECT	0.455667	9.39066e-31
Bace2	PrE	0.261985	2.21742e-19		Sox11	S.ECT	1.04083	5.82233e-29
Nrg2	PrE	0.403925	3.36147e-19		Igdcc3	S.ECT	0.864163	1.30337e-27
Nrg1	PrE	0.29252	4.91643e-19		Dok5	S.ECT	0.30998	3.70693e-27
Ankrd33b	PrE	0.455376	7.9465e-18		Cxxc4	S.ECT	0.297945	1.23151e-25
Sox7	PrE	0.314593	1.56963e-17		Isl1	S.ECT	0.562923	1.98648e-25
Foxq1	PrE	1.0532	1.75058e-14		Col2a1	S.ECT	0.895409	3.05151e-25
Agpat9	PrE	0.362093	1.50967e-13		Cbln1	S.ECT	0.644943	9.63003e-25
Eva1a	PrE	0.326876	2.55153e-11		Wls	S.ECT	0.660378	1.66044e-24
Foxa2	PrE	0.465478	6.33816e-10		Ikzf2	S.ECT	0.544904	2.66475e-24
Amn	PrE	0.615805	7.78024e-10		Prtg	S.ECT	1.04967	7.2373e-24
Srgn	PrE	2.63983	1.02791e-09		Gata3	S.ECT	0.463527	1.69306e-23
Htra1	PrE	1.08131	1.6195e-09		Id2	S.ECT	0.874742	4.80963e-23
Shtn1	PrE	0.383831	8.14123e-09		Id3	S.ECT	0.78938	1.75587e-22
Npl	PrE	1.33526	9.17999e-09		Pitx1	S.ECT	0.632709	6.63946e-22
Plaur	PrE	0.30306	2.38183e-08		Nrep	S.ECT	0.616328	1.35885e-21
Bend5	PrE	0.700844	3.96438e-08		Kazald1	S.ECT	0.3815	5.65793e-21
Oplah	PrE	0.26377	5.88348e-08		Ccnd2	S.ECT	0.972976	6.22095e-21
Cubn	PrE	2.36196	8.06096e-08		Igf2bp3	S.ECT	0.51726	2.66515e-20
Slc34a2	PrE	0.263407	1.46792e-07		Amot	S.ECT	0.794388	9.60628e-20
Ubash3b	PrE	0.752213	1.65555e-07		Pcbp4	S.ECT	0.446956	1.40309e-19
Runx1	PrE	0.560508	1.92649e-07		Top2b	S.ECT	0.511921	1.89466e-19
Plac8	PrE	0.754615	5.45866e-07		Zfhx4	S.ECT	0.293875	2.23307e-19
Clic5	PrE	0.410039	9.25913e-07		Nkx2-3	S.ECT	0.50743	2.99093e-19
Pdgfra	PrE	0.753273	9.82247e-07		Ssbp2	S.ECT	0.371615	3.11156e-19
Fbp2	PrE	0.493108	1.24297e-06		Grb10	S.ECT	0.959224	3.99525e-19
Klf8	PrE	0.366281	1.25203e-06		Nr2f2	S.ECT	0.535118	1.86339e-18
Slc46a3	PrE	0.306423	1.67364e-06		Ttc3	S.ECT	0.529243	5.45982e-18
Gm15698	PrE	0.403145	4.40973e-06		Prdx2	S.ECT	0.48891	1.48694e-17
Sox17	PrE	0.330959	5.61543e-06		Npnt	S.ECT	0.545375	1.51614e-17
Dkk1	PrE	0.354691	5.81805e-06		Zfp462	S.ECT	0.524533	1.63501e-17
Dppa3	PGC	1.04619	3.36341e-30		Rcbtb2	S.ECT	0.492074	1.95856e-17
Pramef12	PGC	0.279753	2.6399e-19		Gyg	S.ECT	0.322077	3.65028e-17
Tdrd12	PGC	0.798934	1.19468e-14		Cdkn1c	S.ECT	0.631541	4.31703e-17
Ap3b2	PGC	0.505441	4.95197e-11		Crb2	S.ECT	0.332937	4.75715e-17
Lima1	PGC	0.726817	4.80924e-10		Krt8	S.ECT	0.741873	5.45082e-17
Tex14	PGC	0.294336	1.744e-09		Lppr3	S.ECT	0.325773	5.65463e-17
Setx	PGC	0.763334	2.02557e-09		Hmga2	S.ECT	0.629599	7.47817e-17
Rbm47	PGC	0.280308	2.40677e-09		Zfp36l1	S.ECT	0.569218	8.56934e-17
Ooep	PGC	0.568306	2.52493e-09		Nuak1	S.ECT	0.414785	1.02763e-16
Cpsf4l	PGC	0.282977	2.5892e-09		Efna5	S.ECT	0.514865	1.43e-16
C77370	PGC	0.486215	3.26624e-09		Fam84b	S.ECT	0.277407	1.70272e-16
Rif1	PGC	0.788128	4.69993e-09		Cd248	MES	0.512727	4.36969e-153
Tex15	PGC	0.312757	4.84333e-09		Islr	MES	0.712633	2.68802e-126
Dmrt1	PGC	0.268097	7.59228e-09		Adam12	MES	0.465908	2.54522e-121
Mt2	PGC	0.951717	8.42604e-09		Twist2	MES	0.502837	3.67838e-115
Inpp5d	PGC	0.27154	8.97746e-09		Adgra3	MES	0.715214	8.36709e-113
Pclo	PGC	0.327007	9.48604e-09		Frem1	MES	0.530152	5.24252e-112
Alg13	PGC	0.70734	1.18691e-08		Fbn1	MES	0.827579	4.65679e-111
Morc1	PGC	0.44666	1.83072e-08		Ccdc80	MES	0.727129	2.12066e-109
Tdh	PGC	0.833273	3.90369e-08		Nrp1	MES	1.98723	5.00754e-109
Slc17a9	PGC	0.386642	4.56773e-08		Postn	MES	2.44556	1.42549e-108
Tefm	PGC	0.28024	5.47181e-08		Hsd11b2	MES	1.50307	1.76405e-108
Elf3	PGC	0.365796	6.51187e-08		Foxf1	MES	0.513271	2.6215e-105
Rex2	PGC	0.814444	1.50216e-07		Pdgfrb	MES	0.42103	6.26475e-105
Ifitm1	PGC	0.883765	2.684e-07		Prdm6	MES	0.636099	6.35234e-105
Klf2	PGC	0.577265	3.35888e-07		Hand2	MES	1.05286	1.67357e-104
Gm13242	PGC	0.770877	6.35411e-07		Sdpr	MES	0.62262	7.09736e-104
Gm13247	PGC	0.752492	7.51607e-07		Angpt1	MES	0.449879	7.60453e-104
Msh6	PGC	0.492624	7.58159e-07		Rbms3	MES	0.901839	4.67922e-103
Mcf2	PGC	0.284145	8.56205e-07		Col1a2	MES	2.68216	5.72629e-103
Gstm3	PGC	0.444503	9.80041e-07		Mab21l2	MES	0.764534	2.13526e-102
Liph	PGC	0.337794	1.06174e-06		Col5a1	MES	1.20983	6.38678e-102
Tfap2c	PGC	0.575113	1.15276e-06		Col5a2	MES	1.11053	6.65554e-100
Ostf1	PGC	0.498198	1.24676e-06		Tnni1	MES	0.930532	8.7738e-100
Mtf2	PGC	0.572323	1.25738e-06		Col3a1	MES	2.34332	1.05011e-98
Zfp600	PGC	0.740521	2.33592e-06		LOC102636514	MES	0.28992	1.19531e-98
Nphs1	PGC	0.397874	2.73582e-06		Pcdh18	MES	0.72317	4.99269e-97
Lincenc1	PGC	0.414552	3.51122e-06		Scarf2	MES	0.404083	6.01889e-96
Klhl13	PGC	0.764749	4.02844e-06		Pmp22	MES	1.47801	1.29653e-95
Dppa4	PGC	0.518665	4.50958e-06		Daam2	MES	0.362188	2.12979e-95
Smc1b	PGC	0.487082	7.30467e-06		Fbn2	MES	0.987843	2.70654e-95
Pigp	PGC	0.786187	7.68513e-06		Plagl1	MES	1.67816	3.30143e-95
Trim2	PGC	0.312863	8.18184e-06		Gucy1b3	MES	0.537923	3.58837e-95
Dnah8	PGC	0.300017	9.98736e-06		Col1a1	MES	2.25524	2.17016e-92
Ldhb	Pre-Epib	1.12828	4.34578e-63		Hlx	MES	0.334597	2.28219e-92
Gstm1	Pre-Epib	0.820113	1.55329e-57		Lum	MES	1.61262	2.87568e-92
Sox2	Pre-Epib	0.997559	3.93003e-54		Col4a5	MES	0.364722	5.56877e-92
Gpi1	Pre-Epib	0.806865	1.61036e-53		Svep1	MES	0.459486	7.62395e-92
Aldoa	Pre-Epib	0.687024	1.28137e-51		Tbx20	MES	0.89044	5.09002e-90
Aire	Pre-Epib	0.581456	1.10104e-50		Wisp1	MES	0.63912	8.7451e-90
Klf2	Pre-Epib	0.686476	2.12491e-50		Popdc2	MES	0.355121	1.59312e-89
Chchd10	Pre-Epib	0.999352	3.85534e-50		Hand1	MES	1.39488	3.49108e-88
Gchfr	Pre-Epib	0.538068	6.92962e-50		Phactr2	MES	0.813765	4.30442e-88
Hexb	Pre-Epib	0.650199	7.50988e-50		Col6a1	MES	0.393471	4.77686e-88
Gapdh	Pre-Epib	0.743745	1.86261e-49		C430049B03Rik	MES	0.785832	3.56576e-87
A2m	Pre-Epib	0.412957	6.65287e-49		Bmp5	MES	0.316554	5.59157e-87
Fabp3	Pre-Epib	0.823204	8.99431e-49		Dlk1	MES	2.00577	1.37558e-86
Pfkp	Pre-Epib	0.82639	1.51985e-48		Tmem108	MES	0.673934	1.9526e-85
Gpx4	Pre-Epib	0.934427	3.51648e-48		Dcn	MES	1.54699	2.23746e-84
Apoe	Pre-Epib	0.678995	1.27826e-47		Hoxc6	MES	0.292043	3.71492e-84
Igfbp2	Pre-Epib	0.835389	1.58943e-47		Pla2g12b	DE	0.521701	2.53947e-91
Spp1	Pre-Epib	0.79517	5.67717e-47		Hnf4a	DE	0.620227	4.27976e-82
Bnip3	Pre-Epib	0.817112	2.75607e-46		Spp2	DE	0.886385	2.4482e-78
Ephx2	Pre-Epib	0.507585	3.88581e-46		Hkdc1	DE	0.539716	8.02022e-76
Pigp	Pre-Epib	0.980037	6.2e-46		Nostrin	DE	0.634564	6.90722e-74
Gm12070	Pre-Epib	0.768075	2.02371e-45		Ifi27l2b	DE	0.300544	1.47486e-72
Pml	Pre-Epib	0.675724	2.33203e-45		Fgb	DE	0.919504	5.23968e-69
Snhg6	Pre-Epib	0.756426	2.65479e-45		Ihh	DE	0.255666	1.08274e-66
Pkm	Pre-Epib	0.558533	4.65998e-45		Prss12	DE	1.18557	3.64875e-65
Gm6498	Pre-Epib	0.805149	8.60298e-45		Muc13	DE	0.456842	2.41013e-64
Slc2a3	Pre-Epib	0.780784	9.1912e-45		Lgals2	DE	0.980721	4.75651e-60
Twf2	Pre-Epib	0.537358	1.78192e-44		Slco2a1	DE	0.444551	3.98582e-57
Tpd52	Pre-Epib	0.651862	2.57944e-44		Apob	DE	2.06439	4.04831e-56
Lima1	Pre-Epib	0.716902	1.48401e-43		Afp	DE	2.52571	2.68284e-54
Fgf4	Pre-Epib	0.68087	3.69493e-43		Slc7a9	DE	0.282119	5.86323e-53
Esrrb	Pre-Epib	0.732208	1.42949e-41		B4galnt2	DE	0.864902	2.22344e-49
Bhlhe40	Pre-Epib	0.493994	8.63523e-41		Ctsh	DE	2.02682	3.03042e-48
Atp1a2	Pre-Epib	0.530922	6.76566e-40		Amn	DE	0.951147	2.51101e-47
Gm5177	Pre-Epib	0.670859	1.48016e-39		Tmprss2	DE	1.06568	7.82693e-47
Fut9	Pre-Epib	0.461864	1.48633e-39		Misp	DE	0.336191	1.17348e-46
Sult6b1	Pre-Epib	0.340536	3.84335e-39		Clic6	DE	1.36011	2.54493e-46
Mt1	Pre-Epib	0.980724	3.97371e-39		Apom	DE	1.69989	7.24339e-46
Kank3	Pre-Epib	0.461452	6.32777e-39		Ttr	DE	2.30196	2.51942e-43
Gm10364	Pre-Epib	0.702549	1.02275e-38		S100g	DE	1.5568	1.32787e-41
Gnpda1	Pre-Epib	0.513458	1.41121e-37		Vil1	DE	0.569069	1.34107e-41
Dppa5a	Pre-Epib	0.932373	6.98149e-37		Slc34a2	DE	0.262543	3.88416e-41
Usp28	Pre-Epib	0.602131	1.11247e-36		Spink1	DE	3.06207	5.164e-40
Platr10	Pre-Epib	0.460264	2.04571e-36		Hnf1b	DE	0.336351	9.60833e-40
Ifi30	Pre-Epib	0.611441	2.18863e-36		Rbp4	DE	2.77768	1.7073e-38
Ifitm1	Pre-Epib	0.726671	1.11945e-35		Glipr1	DE	0.800542	3.47188e-37
Aldoart1	Pre-Epib	0.550652	1.2035e-35		Cd55b	DE	0.350498	1.07573e-36
Nampt	Pre-Epib	0.546005	1.52383e-35		Soat2	DE	0.571429	1.60929e-36
Neil2	Pre-Epib	0.406771	2.06147e-35		Dpp4	DE	1.08542	6.91108e-36
Triml1	Pre-Epib	0.564277	1.49056e-21		Plac8	DE	0.856315	5.73454e-35
Stag3	Pre-Epib	0.653487	1.27569e-20		Apoa1	DE	1.8361	6.62092e-35
4930447C04Rik	Pre-Epib	0.570138	1.03206e-19		Foxq1	DE	0.785467	5.95966e-34
Kif3a	Pre-Epib	0.857027	3.54571e-18		Foxa2	DE	0.669415	2.66204e-33
Pla2g10	Pre-Epib	0.299996	4.00253e-17		Slc13a4	DE	1.05454	1.01195e-32
Trh	Pre-Epib	0.557617	4.34986e-17		Sox17	DE	0.640822	5.59451e-32
Pfkl	Pre-Epib	0.496603	4.43529e-17		Gipc2	DE	0.531481	9.87725e-32
					Lcp1	DE	0.374409	1.83859e-31
					Cd55	DE	1.10304	3.74069e-31
					Cubn	DE	1.19613	1.65977e-30
					Gramd1b	DE	0.441794	1.98571e-30
					Dab2	DE	1.97087	2.73326e-29
					Cited1	DE	1.66757	8.15596e-29
					Cldn6	DE	1.2099	6.76126e-27
					Slc39a8	DE	0.930407	1.18727e-26
					Nrk	DE	1.02654	1.27084e-26
					Sel1l3	DE	0.316979	7.86347e-26

## Sheet: 2. Gene modules
2. Gene modules at branching points
Branch point 1		PrE / Pre-Epib.		Branch point 2		PGC / Post-Epib.&PS		Branch point 3		DE / Transition		Branch point 4		S.ECT / Transition		Branch point 5		BP / MES
gene	pval	module		gene	pval	module		gene	pval	module		gene	pval	module		gene	pval	module
Pdgfra	9.78762e-107	M1		Pphln1	2.15733e-94	M5		Ifi27l2a	3.31074e-08	M9		Igfbp5	1.36875e-06	M13		Cdh5	2.38887e-134	M17
Lama1	8.27179e-103	M1		Arl4c	2.34998e-88	M5		Hmgn5	9.11787e-06	M9		Col2a1	4.55993e-06	M13		Tie1	6.26322e-141	M17
Fbp2	4.9553e-102	M1		Dnmt3b	1.66679e-78	M5		Slc30a3	1.81314e-05	M9		Frem2	3.72596e-05	M13		Esam	5.69949e-129	M17
Gata6	7.75134e-91	M1		Sema6a	1.24263e-73	M5		2810417H13Rik	2.16058e-05	M9		Nr2f2	7.83575e-05	M13		Fli1	3.16657e-93	M17
Runx1	1.92638e-56	M1		Pou3f1	1.12675e-71	M5		Alox8	4.08216e-05	M9		Tlx1	0.000140968	M13		Pecam1	1.46075e-94	M17
Erf	1.02495e-31	M1		Fzd2	1.26395e-60	M5		Gsta4	4.71189e-05	M9		Pitx2	0.000194233	M13		Tal1	1.63757e-41	M17
2210409E12Rik	7.58659e-24	M1		Lrp2	8.76536e-60	M5		Onecut3	0.000115328	M9		Nrep	0.000262842	M13		Mical2	1.85765e-07	M17
Calm1	8.17896e-24	M1		Sox4	5.87486e-59	M5		Thsd1	0.000198372	M9		Fras1	0.000479934	M13		Nfib	3.46389e-07	M17
Folr1	4.53323e-23	M1		Kif1a	2.75663e-52	M5		Ndrg1	0.000205293	M9		Tmem2	0.000893046	M13		Cxx1b	3.72149e-07	M17
Klf5	2.21756e-22	M1		Pim2	1.55888e-48	M5		Elmo1	0.000324349	M9		Cd24a	0.0010079	M13		Cxx1c	3.98286e-07	M17
Tbx3	2.68815e-22	M1		Sox3	4.22009e-48	M5		Ccdc36	0.000328818	M9		Cdh11	0.00132664	M13		Zfhx2	4.01446e-07	M17
Dusp9	1.62718e-21	M1		Fgf5	1.24506e-40	M5		Dppa5a	0.000370247	M9		Pdgfa	0.0013801	M13		Cxx1a	4.37163e-07	M17
Fgf10	2.39571e-21	M1		Krt8	1.09358e-197	M6		Epcam	0.000408813	M9		Meis2	0.00182765	M13		Kif26a	5.66387e-07	M17
Hmga2	1.53112e-20	M1		Car4	1.52206e-147	M6		Otx2	0.000653659	M9		Mxi1	0.00207452	M13		Ptgs1	9.57073e-07	M17
Hspa5	1.9778e-20	M1		Tpm1	3.54535e-127	M6		Traf5	0.000736148	M9		Nkx2-3	0.00293369	M13		Slc30a3	2.36592e-06	M17
Apobec2	1.93875e-19	M1		Dsp	5.39203e-123	M6		Chchd10	0.000750623	M9		Foxp1	0.0045103	M13		Efna1	2.6072e-06	M17
Lmna	3.29734e-19	M1		Igf2	2.57415e-122	M6		Spink1	1.1699e-61	M10		Sox11	0.00503013	M13		Slc29a1	2.94684e-06	M17
Vim	1.49157e-18	M1		Wls	4.92354e-122	M6		Apoc1	1.40892e-08	M10		Cldn6	8.94742e-05	M14		Arpc1b	3.26574e-06	M17
Tcf15	4.40284e-18	M1		Peg3	2.13662e-116	M6		Cited2	2.21145e-08	M10		Dgkk	6.43273e-05	M14		Ccnd1	4.90756e-06	M17
Gja1	1.21189e-17	M1		Hmga2	1.31435e-96	M6		Cd55b	5.46078e-08	M10		Socs2	0.000145433	M14		Npl	5.37096e-06	M17
Ddah1	9.95853e-16	M1		S100a10	7.25984e-96	M6		Tjp2	1.39224e-07	M10		Stx3	0.000434723	M14		Gbp4	9.07915e-06	M17
Pwwp2b	1.61111e-15	M1		Cdh2	3.11381e-95	M6		Gab1	2.50405e-07	M10		Gadd45b	0.000609244	M14		Junb	9.98336e-06	M17
Klf4	5.06775e-15	M1		Prtg	1.76091e-88	M6		Car4	5.29632e-07	M10		Emb	0.000847145	M14		Gbp7	1.26876e-05	M17
Etv4	1.69069e-14	M1		Car2	3.8741e-88	M6		Dgkk	7.68169e-07	M10		Cldn7	0.00220085	M14		Tfpi	1.38526e-05	M17
Dppa2	2.88617e-14	M1		Krt18	6.41742e-88	M6		Ero1l	8.25505e-07	M10		Cdkn1a	0.00290769	M14		Laptm5	2.13323e-05	M17
Ddx21	4.74691e-14	M1		Gpc3	5.63977e-86	M6		Bnip3	1.92066e-06	M10		Hmmr	3.03217e-06	M15		Tmem204	2.40704e-05	M17
Tubb4b	6.59285e-14	M1		Msx2	5.81127e-85	M6		Gpc4	2.35513e-06	M10		Ube2c	3.99082e-06	M15		Zfp711	2.62282e-05	M17
Nab2	4.34357e-13	M1		Mogat2	4.72448e-78	M6		Neat1	2.39785e-06	M10		Cdca2	2.63386e-05	M15		Svil	3.18566e-05	M17
Hspd1	1.00266e-12	M1		Amot	6.04805e-77	M6		Enc1	2.06113e-05	M10		Anln	6.80282e-05	M15		Limch1	3.23986e-05	M17
Bcam	8.1501e-12	M1		Tmem176a	1.82924e-76	M6		Aes	2.15607e-05	M10		Nusap1	7.44622e-05	M15		Tbx1	6.95358e-05	M17
Amot	7.09575e-124	M2		Amotl2	9.87645e-76	M6		Dennd5b	2.67851e-05	M10		Hoga1	0.000154878	M15		Sapcd1	7.73584e-05	M17
Spink1	1.44837e-117	M2		Id3	9.65288e-75	M6		Atp8a1	3.45275e-05	M10		Aurka	0.000226897	M15		Rarres1	8.56522e-05	M17
Hkdc1	7.9996e-115	M2		Unc5b	3.16412e-66	M6		Bin2	5.1518e-05	M10		Ccnb1	0.000226907	M15		Magi3	9.43758e-05	M17
Col4a1	2.26588e-110	M2		Fgf8	4.36562e-66	M6		Plet1	7.6035e-05	M10		Ckap2l	0.000461516	M15		Foxp2	9.63668e-05	M17
Srgn	1.05996e-101	M2		Podxl	6.89229e-66	M6		Gpx4	9.74529e-05	M10		Kpna2	0.000721283	M15		Ivns1abp	0.000117564	M17
Dab2	1.18252e-100	M2		Fndc3c1	7.625e-66	M6		Sfrp1	0.000148561	M10		Sgol2a	0.000858373	M15		Slco2a1	0.000129804	M17
Slc39a8	1.11867e-99	M2		Prdm6	1.23449e-64	M6		Gprc5a	0.000329856	M10		Cenpf	0.00103855	M15		Csf2rb	0.000168428	M17
Amn	2.90018e-93	M2		Cyp26a1	1.0462e-63	M6		Spry1	0.000427332	M10		Cdk1	0.00169426	M15		Aes	0.000193159	M17
Flrt3	5.42891e-90	M2		T	1.31359e-63	M6		Flt1	0.00052086	M10		Plk1	0.00400028	M15		Hand1	9.97632e-16	M18
Ctsc	1.36586e-88	M2		Myh10	1.49621e-63	M6		Fzd5	0.000645981	M10		Hand1	1.08651e-11	M16		Igsf3	1.37974e-07	M18
Lgmn	1.30738e-83	M2		Ccnd2	2.51898e-63	M6		Ttr	3.10621e-41	M11		Dok4	4.22607e-07	M16		Tnni1	1.44546e-07	M18
Agpat9	7.34323e-83	M2		Limd2	1.13129e-62	M6		Dpp4	4.10769e-37	M11		Stard8	6.91517e-06	M16		Meis2	6.68628e-07	M18
Tfec	2.23128e-79	M2		App	3.76874e-62	M6		Sox17	5.90937e-10	M11		Lama4	3.50615e-05	M16		Cd24a	7.40804e-07	M18
Ubash3b	3.33238e-78	M2		Rbbp7	7.3114e-62	M6		Gata4	8.66766e-10	M11		P4ha1	9.1181e-05	M16		Pdgfra	1.78401e-06	M18
Sparc	7.51436e-78	M2		Tmem176b	8.69283e-62	M6		Sfi1	8.61342e-10	M11		Smim1	8.93979e-05	M16		Wnt5a	2.25775e-06	M18
Plac8	1.02059e-73	M2		Cyr61	2.00058e-61	M6		Pgap1	1.11675e-09	M11		Prdm6	0.000102045	M16		Ugdh	1.24261e-05	M18
Hnf1b	3.47009e-68	M2		Pcdh7	5.70189e-61	M6		Glipr1	1.27002e-09	M11		Fgf3	0.000119351	M16		Palld	1.66704e-05	M18
Lamb1	1.66068e-66	M2		Wnt3	5.81664e-61	M6		2010204K13Rik	2.53246e-09	M11		Foxf1	0.00015448	M16		Greb1	2.09692e-05	M18
Serpinh1	4.86053e-65	M2		Tgfb1	1.45502e-60	M6		Foxa2	1.66957e-08	M11		Adgra3	0.0002076	M16		Nexn	2.14613e-05	M18
Dram1	7.2089e-63	M2		Rspo3	1.79094e-59	M6		Fam134b	2.14164e-08	M11		Gucy1b3	0.000364186	M16		Id2	5.54533e-05	M18
Lrp2	5.80047e-62	M2		Id1	2.31543e-58	M6		Sec14l2	2.31195e-08	M11		Slc38a5	0.000353166	M16		Msx1	5.6731e-05	M18
Pth1r	1.03862e-47	M2		Psmb8	2.42377e-57	M6		Trf	2.42865e-08	M11		Hoxb2	0.000433285	M16		Map1b	6.60759e-05	M18
Fhl1	3.69002e-47	M2		Krt19	2.62001e-55	M6		Phlda1	3.06791e-08	M11		Spin2c	0.000485359	M16		Serpinf1	7.95112e-05	M18
Ctsl	1.21038e-46	M2		Greb1	3.34514e-55	M6		Me1	3.73604e-08	M11		Ryr2	0.000546647	M16		Capn6	0.000130114	M18
Habp2	1.19161e-46	M2		2810417H13Rik	4.24097e-55	M6		Slc7a7	5.44468e-08	M11		Snca	0.00056306	M16		LOC102636514	0.000167789	M18
Stard8	1.25701e-44	M2		Tpm4	1.76349e-54	M6		Tfcp2l1	6.30558e-08	M11		Zfp14	0.000924938	M16		Lypd6	0.000437672	M18
Mum1l1	1.96318e-43	M2		Cd24a	4.24072e-53	M6		Sfmbt2	6.8947e-08	M11						Slc38a4	0.000495971	M18
Fam46a	1.11643e-41	M2		Cited2	8.83557e-53	M6		Stx3	4.00656e-07	M11						H1fx	0.000497734	M18
Lrpap1	9.4366e-41	M2		Cfc1	2.75947e-51	M6		Slc9a3r1	5.31877e-07	M11						Postn	6.22048e-17	M19
Hopx	1.72606e-40	M2		Rbp1	1.11716e-50	M6		Amot	6.00134e-07	M11						Nrp1	8.68824e-08	M19
Atp6v0a1	7.11867e-39	M2		Hand1	3.8858e-50	M6		Lcp1	1.02435e-06	M11						Slc1a3	1.39461e-07	M19
Tfpi	1.55215e-38	M2		Bmp2	4.9735e-50	M6		4933402E13Rik	1.23497e-06	M11						Tiparp	2.37557e-07	M19
2200002D01Rik	8.50765e-37	M2		Psme2	5.32023e-49	M6		Rfx6	1.29225e-06	M11						Frem1	2.46695e-07	M19
Cndp2	1.37165e-36	M2		Cited1	1.39422e-47	M6		Tmem140	2.40371e-06	M11						Runx1t1	2.7961e-07	M19
Itm2b	5.17611e-36	M2		Psme2b	2.4498e-47	M6		Ubqln2	3.67871e-06	M11						Lama1	3.20815e-07	M19
Car4	1.59503e-35	M2		Irs2	5.83779e-47	M6		Spint1	4.25979e-06	M11						Clmp	3.70923e-07	M19
Ankrd33b	2.33481e-35	M2		Larp7	7.40509e-47	M6		Pvr	4.75762e-06	M11						Ndn	4.72976e-07	M19
Rbbp7	3.96924e-31	M2		Esrrb	1.62963e-168	M7		Cfb	6.25183e-06	M11						Ly6e	5.68859e-07	M19
Pcbd1	4.68999e-30	M2		Mybl2	1.29313e-124	M7		F2	6.39596e-06	M11						P4ha2	6.62034e-07	M19
Stx7	6.90364e-30	M2		Hspb1	5.28713e-101	M7		Triml2	7.45033e-06	M11						Zadh2	7.23035e-07	M19
Ckap4	1.18851e-25	M2		Tdgf1	2.57269e-91	M7		Slc34a2	7.7239e-06	M11						Tsc22d1	7.34683e-07	M19
Nrg2	2.22658e-25	M2		Tdh	1.76013e-89	M7		Cpn1	1.05806e-05	M11						Parm1	8.74805e-07	M19
Myo6	1.47458e-24	M2		Zfp42	1.3809e-88	M7		Dram1	1.35974e-05	M11						Lum	1.08653e-06	M19
Cyp26a1	1.69695e-23	M2		Gm13242	6.99665e-80	M7		Atp6v0a1	1.75506e-05	M11						Sec24d	1.95753e-06	M19
Eml1	1.93347e-23	M2		Dlc1	1.97951e-76	M7		Srgn	2.23598e-05	M11						Fbn1	2.28658e-06	M19
Gcsh	2.48284e-23	M2		Zfp600	1.616e-75	M7		Cgn	4.42814e-05	M11						Nid2	2.80442e-06	M19
Bace2	7.61467e-22	M2		Gm13247	7.71731e-75	M7		Cdkn2a	4.70687e-05	M11						Mfap2	2.98557e-06	M19
Myo5b	5.11246e-21	M2		Spp1	2.33539e-72	M7		Slc38a6	5.5753e-05	M11						Dact1	3.11772e-06	M19
F2r	7.46331e-21	M2		Trap1a	5.78498e-72	M7		Rian	0.000152184	M11						Dcn	3.57552e-06	M19
Fam134b	3.00505e-20	M2		Dnmt3l	1.51264e-71	M7		Fabp3	0.000193243	M11						Tmem98	4.92858e-06	M19
Slc44a3	5.52809e-20	M2		Gm7325	5.98874e-60	M7		Tff3	0.000192735	M11						Igsf11	5.92203e-06	M19
Cited2	9.52956e-20	M2		Triml2	4.87593e-56	M7		Tspan9	0.000196321	M11						Tgfbr3	6.72773e-06	M19
Apom	1.23889e-18	M2		Tet1	8.23376e-54	M7		Timd2	0.000297992	M11						Pcolce	7.52254e-06	M19
Rcn3	1.23184e-18	M2		Tfcp2l1	5.4233e-51	M7		Cpox	0.000450677	M11						Kdelr3	7.66008e-06	M19
Podxl	2.99538e-17	M2		Klf5	1.92988e-47	M7		Slc22a23	0.00045418	M11						Prnp	7.77351e-06	M19
Timp3	3.06312e-17	M2		Zfp428	1.94592e-47	M7		Gjb2	0.000643667	M11						Angpt1	7.95215e-06	M19
Pdcd4	4.65803e-16	M2		Tubb4b	5.92419e-47	M7		Klf4	0.000789229	M11						Svep1	8.6962e-06	M19
Me1	5.68982e-16	M2		Tet2	1.27237e-34	M7		Rpgrip1	4.27426e-07	M12						Zim1	9.19402e-06	M19
Fabp3	2.07914e-15	M2		Chchd10	1.60651e-189	M8		Mir6236	8.3476e-07	M12						Ccdc80	1.5587e-05	M19
Hspg2	1.68504e-13	M2		Sox2	3.33293e-180	M8		Prrx2	3.61169e-06	M12						Parva	1.66258e-05	M19
Plaur	3.19639e-13	M2		Gpx4	2.14445e-168	M8		Meis2	6.83047e-06	M12						Fras1	1.70492e-05	M19
Vamp8	3.72812e-13	M2		Gm6083	4.5357e-124	M8		Bambi	7.60955e-06	M12						Adamts9	1.89761e-05	M19
Prss35	5.28449e-12	M2		Pigp	1.64813e-111	M8		Igfbp5	1.13348e-05	M12						Col4a6	2.60834e-05	M19
Car8	6.32195e-12	M2		Klf2	9.25597e-105	M8		Pik3r3	1.58058e-05	M12						Mxra8	2.7012e-05	M19
Cd63	6.51489e-12	M2		Ldhb	3.69111e-101	M8		Pdlim4	5.83136e-05	M12						Gata6	3.17622e-05	M19
Apoc1	6.72858e-12	M2		Gstm1	2.86976e-97	M8		Sec14l4	0.00013742	M12						Me1	3.28198e-05	M19
Igfbp2	1.71639e-48	M3		Igfbp2	1.03875e-95	M8		Alox15	0.000231497	M12						G0s2	6.62239e-05	M19
Otx2	2.32269e-29	M3		Fgf4	2.25561e-93	M8		Cdkn1a	0.000499072	M12						Csf1	6.65018e-05	M19
Apoe	1.14978e-26	M3		Lima1	9.45973e-93	M8										Dsc2	7.08124e-05	M19
Ldhb	1.6594e-25	M3		Pfkp	3.01428e-91	M8										Myl9	9.4987e-05	M19
Bnip3	1.30563e-23	M3		Mt1	7.86253e-89	M8										Myof	9.76408e-05	M19
Gstm1	1.52135e-17	M3		Gpi1	5.8222e-86	M8										Sox6	0.000102595	M19
Ifitm1	2.16293e-16	M3		Bnip3	5.73547e-81	M8										Aebp1	0.000105446	M19
Snhg6	2.95451e-14	M3		Aire	2.14052e-80	M8										Col11a1	0.000110007	M19
Mt2	3.35058e-13	M3		Ifitm1	7.04352e-76	M8										Plagl1	0.000111004	M19
Rps15a-ps4	5.90051e-13	M3		Gchfr	8.98836e-71	M8										Bmp5	0.000117536	M19
Anxa2	5.6008e-12	M3		Ephx2	1.08491e-70	M8										Alcam	0.000118981	M19
Gm6525	6.46122e-12	M3		Hexb	9.47823e-70	M8										Sdpr	0.000131063	M19
Aire	9.27124e-09	M3		Usp28	9.66181e-66	M8										5330426P16Rik	0.000148629	M19
Spp1	>1E-03	M4		Triml1	8.7992e-61	M8										Flnc	0.000149108	M19
Trap1a	>1E-03	M4		Pvr	1.39734e-58	M8										Bnc2	0.000158706	M19
Tdh	>1E-03	M4		Pdk1	1.17151e-57	M8										Gucy1b3	0.000164982	M19
Zfp42	>1E-03	M4		Fabp3	1.38392e-57	M8										Igf2r	0.00022175	M19
Esrrb	>1E-03	M4		Mt2	7.09281e-57	M8
Zfp428	>1E-03	M4		Snhg6	8.24962e-57	M8
Tdgf1	>1E-03	M4		Ulk1	1.83587e-53	M8
Zfp600	>1E-03	M4		Neil2	7.48792e-52	M8
Mybl2	>1E-03	M4		Bhlhe40	2.93494e-49	M8
				Egln3	4.1943e-49	M8
				Dock6	7.01339e-48	M8
				Apoe	1.07098e-47	M8
				Tdrd12	3.84703e-10	M8
				Dppa3	5.47446e-09	M8
				Prdm1	2.75648e-05	M8

## Sheet: 3. 5aza sensitive genes
3. 5aza sensitive genes
(5aza vs. DMSO)
Day 2			Day 4			Day 6			Day 8			Day 10			Day 12			Day 14
gene	-log10(P-value)	log2(fold change)	gene	-log10(P-value)	log2(fold change)	gene	-log10(P-value)	log2(fold change)	gene	-log10(P-value)	log2(fold change)	gene	-log10(P-value)	log2(fold change)	gene	-log10(P-value)	log2(fold change)	gene	-log10(P-value)	log2(fold change)
Sfn	24.9263	2.31362	Egr1	37.303	6.07251	Folr1	34.3572	2.43912	Triml2	54.5739	4.53967	Etv5	52.8277	3.35629	Mybl2	40.9434	2.68478	Tfcp2l1	62.4604	4.34655
Scand1	22.9567	1.90623	Mir6516	27.8477	3.90576	Dppa2	34.0611	2.04548	C77370	49.6484	4.55901	Gm13242	49.6545	3.16564	Avpi1	39.3	2.27577	Nanog	58.3622	4.22087
Zfp365	22.6399	2.60882	Mir17hg	26.6364	4.23452	Nfia	24.8367	1.28677	Rbmxl2	48.4589	3.89095	Dppa5a	45.4293	2.98573	Mt2	39.2936	2.68196	Zfp42	56.4926	4.26972
Abcb1b	22.5664	2.37036	Cbfb	24.3625	2.78277	Scand1	24.1829	1.73116	Tdh	45.5926	4.95655	L1td1	40.7878	3.07403	Ckb	35.5213	2.28305	Mylpf	52.7033	4.09954
Ptgr1	21.716	2.65438	Ttll6	21.0246	5.87964	Mir6236	23.8889	1.15422	Rpp25	45.556	3.6229	Uchl1	35.159	2.42679	Pmm1	35.2682	2.1114	Gm13483	52.3653	3.53413
Phlda3	20.8574	1.50772	Hspa1b	19.8164	4.84157	AU018091	22.9021	2.00464	Folr1	44.3333	4.39007	Nfatc2ip	35.1244	2.57001	Zfp534	32.4202	2.42788	Lincenc1	51.4152	4.37581
Phf11a	19.163	2.31687	Dgcr8	19.3284	2.64839	Zfp42	22.3684	1.33247	Gm13242	42.4045	2.94009	1110008P14Rik	34.4645	2.6772	Ucp2	31.844	2.34199	Triml2	51.0816	4.30151
1700007K13Rik	17.9588	2.03009	Ppp2r2c	19.2406	4.65125	Tfcp2l1	22.2089	2.44778	Dppa4	42.045	3.70485	Utf1	34.0254	2.38066	Mt1	31.7636	2.03549	Dnmt3l	50.3371	4.09485
Wfdc2	17.0583	1.13513	Lgals9	19.1354	2.82724	Dnmt3l	22.0488	1.44808	Klf2	37.8442	4.07876	Zdhhc18	33.0402	2.80296	Gm13154	31.6914	2.25087	Tdh	49.8561	4.27784
Gpx3	16.5316	1.79436	Ubiad1	17.4525	4.26634	Tet2	21.4215	1.77342	Trap1a	37.2091	3.30958	Sox2	32.8594	2.3057	2610305D13Rik	31.2218	2.30824	Rbmxl2	48.6391	4.20127
Lgals9	16.1872	2.29235	Rtkn	17.2253	3.92642	Itga11	20.6509	1.95804	Mylpf	37.0863	4.75984	Kank3	32.6223	2.99234	E130012A19Rik	30.6557	2.47039	Gm13242	48.0529	3.42499
Oaz1	15.9092	1.12638	E2f8	16.8869	2.83237	Trap1a	20.4929	1.67047	Gdf3	35.6136	5.10471	2610305D13Rik	32.5045	2.2878	Syce2	30.336	2.05723	Klf2	47.4204	3.79221
Sept1	15.8462	1.17934	Zfp365	16.7832	3.0528	2900060B14Rik	19.4047	1.15807	Zfp42	35.3604	3.44142	Mreg	31.7626	2.72056	Hspb1	29.1618	1.74454	Ass1	47.2062	3.41462
Cltb	15.6867	2.03828	Prrg4	16.7744	3.83173	Hsd17b14	18.5334	1.98825	Lgals9	34.0227	4.10909	Aplp1	31.6705	2.62371	Uchl1	29.0044	2.16675	Zic3	47.0382	3.8022
Ckb	15.1919	1.05727	Palm3	16.5919	2.30334	Zfp936	18.5188	1.61223	Mreg	33.7216	3.40524	Zic3	30.2228	2.43286	Gm13051	28.3903	2.06989	Folr1	46.2958	4.29963
Dusp9	15.1117	1.1581	Prx	16.5656	3.28002	Rpp25	17.9248	1.13657	Triml1	33.6799	4.1119	Cenpv	30.1987	2.24382	Dhx16	28.2863	1.64848	L1td1	45.0588	3.84243
Ptp4a3	15.0339	1.41672	Trmt2a	16.0902	2.42037	Ampd2	17.653	1.04177	Tex19.1	31.0767	4.25446	Syce2	30.1322	2.0489	Rrp12	28.0054	2.46908	Hdgfl1	44.9491	4.43042
Ampd2	14.6673	1.47632	Ampd2	16.0485	2.19985	Triml2	17.5371	1.43055	Gm19705	29.0876	3.34097	Mybl2	30.0958	1.79353	Dohh	27.0357	1.87571	Gm5424	44.7117	3.24644
Ap1m2	14.2682	1.4277	E2f7	15.9824	2.88525	Slc4a5	17.3765	1.8483	Tfcp2l1	27.9102	3.15103	Tubb2b	29.7051	2.55489	Mthfd1	26.823	1.88341	Sept1	43.6082	3.77157
Alad	14.1895	1.90797	Ctgf	15.3407	1.98286	Mpp1	17.216	1.19357	Zfp936	27.4308	4.34726	Asna1	29.6044	1.70596	Scand1	26.4405	1.48217	Trap1a	42.8244	3.90652
Slc25a20	14.1709	1.26625	Rinl	14.952	2.30617	Klf5	17.1125	1.36514	Gpa33	27.2122	4.75481	Gm13051	28.3151	1.94718	Atp1b1	26.3906	2.17028	Rpp25	42.7052	3.43899
Tex15	14.0908	1.99546	Dusp9	14.8363	2.04947	Slc28a1	17.0717	2.1182	H19	27.1948	4.29324	Gm5177	27.7463	2.75631	Asna1	26.2132	1.32813	Zscan10	42.2364	3.38099
Gm5424	13.7717	1.05852	Ptpn14	14.7744	2.24098	Sesn2	16.2443	1.63181	Sox2	26.8846	2.19669	Gm5424	27.7353	2.12902	Med17	25.8849	1.73923	Gdf3	41.6009	3.8144
Hdgfl1	13.4917	2.68286	Phlda3	14.6998	1.61743	Slc25a20	16.12	1.55458	Dppa5a	26.797	1.58718	Gatsl3	27.6481	2.93958	Cenpv	25.6558	2.03177	Gm13154	39.9051	2.63294
Phf11d	13.2605	1.45625	Gm13483	14.6197	2.66155	Plxna4	16.0342	1.60187	Znf41-ps	25.8071	3.10459	Oaz1	26.8314	1.38741	Ecsit	25.3465	1.8231	Pmaip1	39.8052	4.41523
Tuba3a	13.152	1.87885	Kti12	14.2268	2.10179	C77370	15.75	1.19913	Arid5b	25.3107	4.15167	Avpi1	26.5422	1.82525	Rrp9	25.3255	1.62524	Dppa4	39.4063	3.57875
Sytl1	12.9469	2.85282	Rpp25	14.2231	1.81099	Mreg	15.6132	1.49481	Dgka	25.0368	2.39425	Atp1b1	26.2833	2.16991	Plekhf2	25.3015	1.88991	Larp1b	39.3037	3.77106
Rhbg	12.6718	2.31809	Fos	14.1879	2.36244	Phlda3	14.934	1.24022	Mybl2	24.6385	1.6645	Znf41-ps	26.2778	2.44076	Fbxo6	24.8074	2.17637	2610305D13Rik	39.2752	3.06606
1600029O15Rik	12.5628	1.46746	Adrb3	13.9608	2.25845	Tex19.1	14.8382	1.35501	Btbd19	24.3455	2.83671	Zswim1	26.0106	2.33159	Mkrn1	24.6737	1.44142	Zfp936	38.6702	4.09814
Tubb2a	12.1284	1.3029	Btbd19	13.6351	2.15556	Klf2	14.812	1.60439	Ifitm3	23.9724	1.97316	Klf5	25.9441	1.93401	Pfkp	24.4486	1.7856	Dppa5a	37.8801	3.10443
Perp	12.0793	2.36176	Wrb	13.5803	2.49653	Gpa33	14.2629	1.53902	Zfp566	23.6764	3.28502	Chchd10	25.7424	1.85343	Ndufb10	24.0103	1.06906	Tdgf1	36.6527	3.52209
Dgka	12.001	1.0555	Fem1a	13.3593	3.25288	Lincenc1	14.2112	1.093	Ppap2a	23.593	2.72757	Nup210	25.2627	2.52846	Ccrn4l	23.7326	2.07287	Nfatc2ip	36.622	2.92021
Dcxr	11.7535	1.27158	Sfn	13.2998	2.35893	Spp1	13.9271	1.67455	Hdgfl1	23.5348	3.31285	Cib1	25.1072	1.7377	Ccne1	23.7244	1.66533	Stmn2	35.2009	3.50534
Hbegf	11.6747	1.75578	Gba2	13.2699	4.40312	2210404O09Rik	12.8329	1.33234	Slc4a5	23.1969	3.5153	Ptp4a3	25.0821	2.42939	Spr	23.6604	1.66216	C77370	35.0336	2.91986
1500009L16Rik	11.6411	1.35153	Cdc6	13.2381	1.84936	Fbxo15	12.4107	1.6395	Nfatc2ip	22.5853	1.91282	Ddx41	24.99	1.56139	Tmem160	23.6502	1.51513	Utf1	34.8951	3.12907
Eng	11.4802	2.57312	Epas1	13.1327	2.73356	Abcb1b	11.492	1.60204	Avpi1	22.3363	1.73825	Tnk2	24.9671	2.00805	Gstm1	23.4368	1.68031	Etv4	34.6827	3.36162
Ephx1	11.3356	2.20933	Cdc42se2	13.0787	1.74972	Dennd2c	11.4068	1.31059	Dusp27	22.3291	3.62959	Dyrk3	24.9083	1.92052	Mrps24	23.4043	1.27458	Adrb3	34.2114	4.30564
Eps8l2	11.3339	1.63168	Cactin	13.0264	1.99338	Fuca1	11.3112	1.1845	Kat6b	22.2488	2.03928	Ass1	24.7941	1.92891	Klf5	23.3672	2.00792	Mreg	34.0763	3.97317
Arap2	10.9618	1.47979	Ehd4	12.9933	2.02073	Pccb	11.0456	1.07206	Dyrk3	21.9371	2.55853	Ifitm3	24.6745	1.27469	Gm13157	22.8558	1.56948	Gpa33	33.8429	4.24725
Ptpn14	10.7291	1.36637	Dusp27	12.943	2.56208	Pdgfa	11.0223	1.40777	Tubb2b	21.7027	2.31899	Iqgap3	24.6359	2.10037	Ftsj3	22.823	1.35543	Zfp534	33.6035	2.52968
Wdr35	10.6096	1.0372	Apaf1	12.8935	1.92197	Ppap2a	10.9137	1.29765	Pla2g1b	21.4542	4.48044	Atmin	24.4029	1.7804	Tet1	22.7542	1.3315	Nefh	33.5519	4.40993
Col9a2	10.2944	2.16712	Calcoco2	12.7721	2.43951	Pced1b	10.339	1.01097	Kank3	21.4284	3.01413	Camk2b	24.2147	2.21016	Hist3h2a	22.7479	1.74798	Fbxo6	33.1923	3.26156
Fuca1	10.0134	1.15488	B4galt5	12.7533	2.26276	Tubb2a	10.2224	1.14079	Polr1b	21.3631	2.2011	Slc25a20	24.1301	2.23637	Aldh16a1	22.3237	2.17544	Avpi1	32.928	2.53532
Nqo1	10.0041	1.66464	Noc3l	12.7083	1.93285				L1td1	21.0758	1.63488	Gm13154	24.0555	1.66182	Ldhb	22.1701	1.22574	Spp1	32.9089	3.97603
			Tob2	12.7055	3.03584				Oaz1	21.0733	1.22423	Ckb	23.9334	1.64582	L3mbtl2	22.1204	1.6063	Phf11d	32.3942	4.92481
			Tsc22d2	12.7014	2.48737				2610305D13Rik	21.0508	1.72032	Rogdi	23.8014	2.14803	Alg13	22.1019	1.45293	Etv5	32.0677	2.61293
			Tmem41a	12.6954	2.72832				Slc25a20	20.9801	2.73392	Ctdp1	23.7088	1.88555	Rfc5	22.067	1.4027	Syndig1l	31.8948	3.72525
			Abi2	12.6241	1.53505				Pecam1	20.817	4.21863	Cdk2ap2	23.5961	2.03399	Apobec3	22.0538	2.23606	AU018091	31.8376	4.61412
			Gca	12.6214	2.39882				Dhx16	20.7666	1.63358	Gstm1	23.474	1.89997	Nhp2	22.0342	1.16543	Ggct	31.6373	3.92155
			Rhox9	12.5972	5.64344				Zfp534	20.3188	1.45415	BC030867	23.4696	2.02414	Oaz1	21.9531	1.07095	Galnt6	31.3058	4.29419
			Dscc1	12.5004	2.35942				Nanog	20.1307	1.62978	Ctnnal1	23.4092	2.02365	Rpa1	21.6869	1.3648	Chchd10	30.8068	2.26019
			Mvp	12.4975	1.90568				Hsd17b14	20.086	4.2442	Gsta4	23.0861	1.35434	Pfn1	21.6775	1.42756	Mybl2	30.5238	2.30452
			Ythdf1	12.4444	1.46218				Gm13154	19.8547	1.63971	Nkain1	22.9936	1.96845	Exosc5	21.5157	1.58221	Dyrk3	30.4323	2.7675
			Pramef12	12.4375	2.94525				Atg14	19.7993	2.0444	Ampd2	22.9607	1.67967	Sdc4	21.49	1.84817	H19	28.7514	3.83418
			6030458C11Rik	12.4287	1.69448				Adrb3	19.6831	2.1177	Dus1l	22.6742	1.59469	Gm29766	21.4043	2.04791	Gm19705	28.5592	2.97774
			C77370	12.3668	1.57915				Ston2	19.6705	2.87832	Reep6	22.5865	2.55921	Dgka	21.3137	2.16673	Taf4b	28.4678	3.2924
			Phf11a	12.329	1.62652				Laptm5	19.6652	3.62656	Aspscr1	22.3608	1.87185	Ostf1	21.2672	1.45544	Phf11a	27.6368	4.15472
			Rhpn2	12.3167	3.2605				Gm6083	19.3973	2.19773	Plcg2	22.1849	2.24561	Epcam	21.2374	2.08472	Hspb1	27.3757	2.0543
			Dnajc6	12.1939	2.64444				Fbxo33	19.1757	2.00623	Elavl2	22.1683	2.59882	1600029O15Rik	21.0913	1.9789	Slc4a5	27.2834	4.08628
			Asb7	12.1917	2.41591				Ctr9	18.9954	1.65984	Tuba4a	21.9456	2.01077	Rpp21	20.702	1.51673	Jam2	26.8185	4.2379
			Ggta1	12.1636	2.95759				Zkscan5	18.946	2.98006	Zscan10	21.7803	1.66127	Npm3-ps1	20.7012	1.37968	Cenpv	26.7833	2.51194
			Hsph1	12.1635	1.46057				Npr1	18.8327	2.9048	Slc25a33	21.6851	2.63618	Cib1	20.674	1.29827	Btbd19	26.6848	3.47998
			Cacul1	12.1127	1.96383				D230025D16Rik	18.7062	1.87327	Mt2	21.6331	1.49303	Esco2	20.6185	1.72621	Camk2b	26.6742	3.01356
			Plxna1	12.0481	1.85987				Tubb2a	18.5606	2.44606	Npr1	21.5871	2.38914	Zdhhc18	20.5532	2.1318	Lrp11	26.5409	2.8886
			Arhgap35	12.0175	1.88727				Ampd2	18.498	1.6759	Armc6	21.4663	2.22204	Ddx41	20.5213	1.28599	Tdrd12	26.0598	3.91782
			Gpx3	12.0154	1.85209				Slc25a12	18.4711	2.95002	Wrap53	21.4382	2.02808	Bysl	20.5144	1.42125	Nodal	25.9702	3.75498
			D16Ertd472e	12.0064	3.2235				Pcsk6	18.4247	3.66522	Alkbh7	21.4146	2.26539	Gfer	20.4617	1.40472	Gm13051	25.9213	1.93845
			Gm19705	12.0027	1.73189				Etnk1	18.3783	1.59087	Pecam1	21.2804	2.39071	Gart	20.2384	1.13667	Klf5	25.643	2.07491
			Khdc3	11.9922	1.96107				Slc28a1	18.3346	3.72103	Mkrn1	21.0923	1.06969	Cdk2ap2	20.1125	1.91434	Ccrn4l	25.5938	2.18171
			Prps1l3	11.9363	1.54606				Alg13	18.1605	1.25034	Kri1	21.0375	1.62614	Ddx39	20.0975	1.26532	Mt2	25.5042	2.19882
			Arl5b	11.875	2.17716				Atmin	18.0464	1.69857	Phc1	21.026	1.34157	Cdca5	20.0824	1.67994	A830080D01Rik	25.3114	1.92154
			Dgke	11.8126	1.98172				Ubxn2a	17.7318	1.79904	L3mbtl2	20.976	1.52665	Zswim7	19.9771	1.65969	Rnf17	25.2969	2.71473
			Anxa8	11.8124	3.24447				Ctnnal1	17.5141	1.79935	Ncln	20.9532	1.57829	Gsta4	19.8258	1.14466	L3mbtl2	25.2478	2.01941
			Hbegf	11.7908	2.81221				Zfp771	17.4866	2.22421	Tmem50b	20.9361	2.48862	Tbrg4	19.6518	1.29955	Grtp1	25.1744	3.39463
			Uso1	11.7676	1.55964				Eif2ak1	17.4247	1.82866	Hspb1	20.9313	1.15328	Sox2	19.6352	1.42382	Hsf2bp	25.1374	3.81712
			Sntb2	11.7242	1.86378				Pced1b	17.37	2.07169	Wdtc1	20.9049	1.83995	Shmt1	19.5107	1.76409	Gm13157	25.132	1.81087
			Asna1	11.708	1.06843				Gnpnat1	17.1985	1.45461	Ccne1	20.6724	1.4219	Phlda3	19.4923	1.39261	Atmin	24.9928	2.015
			Fat1	11.6917	1.64334				Cpsf4l	17.1973	3.81816	Cluh	20.644	1.55642	Nudt19	19.4721	1.97078	Tcea3	24.9723	2.92121
			Slx4	11.6913	2.03941				Cbs	17.0449	2.4378	Vac14	20.5661	1.63692	Pml	19.4608	1.24135	Atp1b1	24.7427	2.48353
			Zfp599	11.6725	2.61853				Ina	16.9967	2.89456	Ydjc	20.4596	2.30202	Dctpp1	19.401	1.09452	Pmm1	24.7216	1.713
			Syndig1l	11.648	3.32162				Vac14	16.9889	1.76026	Maz	20.4333	1.59582	Nudt1	19.3441	1.67702	Trh	24.5317	2.94497
			Klf11	11.5887	2.22414				Zc3hav1	16.9716	3.99166	Slc25a38	20.4216	2.26107	Txlng	19.3181	1.62265	Esco2	24.3958	2.20335
			Aldh16a1	11.5591	1.98992				Mir17hg	16.7928	3.52229	Asf1b	20.3558	1.76538	Hist1h2an	19.2417	1.52764	Zfp365	24.3132	3.25114
			Slc24a5	11.557	2.19486				Tns3	16.7407	1.77435	Rqcd1	20.2613	1.59528	Pelp1	19.1515	1.08472	Trim6	24.2662	2.1326
			Phf19	11.5479	2.65858				Fgf4	16.639	3.44269	2900055J20Rik	20.1767	1.68504	Aard	19.1122	2.03558	Hsd17b14	24.177	3.04693
			Ier2	11.5433	1.46888				Zfp944	16.6148	2.24937	Scand1	20.0593	1.34539	Ube2s	18.8941	1.20475	Zfp7	24.0692	2.49891
			Myo1f	11.5415	2.68862				Camk2b	16.6098	2.93105	Pigl	20.0431	2.55934	Chchd4	18.8616	1.54329	Lefty1	23.9958	4.14775
			Oaz1	11.5368	1.2149				Adam19	16.5583	2.81547	Znhit2	20.0246	2.49338	Emc8	18.8559	1.0252	Elavl2	23.9064	3.73647
			Abcb1a	11.5188	2.44147				Gm13051	16.3774	1.27114	Ak4	20.0013	2.25687	Ticrr	18.8019	1.63704	Tcf15	23.6428	2.93246
			Trim35	11.5174	2.64145				Hspb1	16.3029	1.1842	Dhx16	19.7975	1.33893	Rogdi	18.7639	1.56674	Epcam	23.2486	2.29514
			Whsc1	11.4396	1.81241				Wdtc1	16.2777	1.93506	Aes	19.7714	1.74092	Impdh1	18.7429	1.61242	Sox15	23.1634	3.77399
			Ino80d	11.4238	1.71693				Ckb	16.2632	1.24515	Polr1b	19.6761	1.69012	Pop1	18.6964	1.47193	Aldh4a1	22.5687	2.56105
			Rap2b	11.3656	1.67751				Stk10	16.1168	3.43428	Sp2	19.5105	2.18682	Trp53inp1	18.6837	1.35405	B3gnt7	22.557	3.14782
			Rpgrip1	11.3641	1.34847				1110008P14Rik	16.1025	1.78683	Btbd19	19.4681	2.34519	Msh6	18.6675	1.05714	Msh6	22.5528	1.34181
			Uspl1	11.3503	1.65885				Asna1	16.0802	1.05431	Pmepa1	19.2864	2.26891	Thoc6	18.61	1.47496	Med17	22.4446	1.52715
			Tmed8	11.343	3.45055				Cluh	16.0783	1.51026	Tfrc	19.1628	1.30763	Zswim1	18.4903	2.12852	Asna1	22.4291	1.35877
			Zscan29	11.342	4.28051				Plekhm1	15.9572	2.84521	Trim25	19.107	1.4784	Slc7a3	18.4468	2.27912	Camsap3	22.3098	2.27485
			Recql	11.3321	2.22319				Epb4.1l4a	15.9434	2.12123	Ucp2	18.9435	1.40443	Cenpm	18.4108	1.12169	Polr1b	22.1616	1.87639
			Iqgap3	11.3282	1.68944				Prdm2	15.8738	1.51522	Pafah2	18.9135	2.17565	Gclm	18.3706	1.40779	Gng3	22.1302	3.28795
			Eme1	11.3276	2.11274				Syt9	15.8494	3.17397	Dgka	18.8539	1.79658	Tsr1	18.3016	1.14636	Rpgrip1	22.0288	1.66947
			Klhl22	11.3023	2.04574				Etv4	15.8154	1.90353	Pgap1	18.6535	2.43099	Phc1	18.2475	1.07214	Spint1	21.8101	2.69472
			Ctdp1	11.2374	1.88581				Vps26a	15.7909	1.32854	Pml	18.6414	1.24482	Thop1	18.2046	1.34003	Fabp3	21.7168	2.80111
			D630023F18Rik	11.1871	2.77307				Wnk3	15.7503	2.48123	Slc25a15	18.6398	2.25301	Atmin	18.1229	1.55502	Alg13	21.5113	1.54015
			Angptl4	11.1862	2.94711				Fancm	15.7075	1.73662	Ubqln4	18.5701	1.16431	Wdtc1	18.1222	1.65064	Pdzd4	21.5073	2.2422
			Chpf	11.185	2.26688				Elavl2	15.7052	2.52007	Twf2	18.5226	1.62854	A830080D01Rik	17.9283	1.4583	E130012A19Rik	21.4705	2.42681
			Cdc23	11.1731	1.6049				Ssx2ip	15.6869	1.56142	Cdca5	18.4779	1.46196	Rbm38	17.8572	1.80053	AI414108	21.4695	3.09836
			Dcun1d3	11.1634	2.44232				Mospd3	15.635	2.36554	Ago1	18.4477	1.54549	Zpr1	17.5979	1.4357	Syce2	21.4381	1.74533
			Tfip11	11.1596	2.09634				Natd1	15.6011	2.09962	Zfp534	18.4459	1.53987	Mrps18b	17.5619	1.13455	Klf9	21.3018	2.08899
			Acaa2	11.1553	2.45334				Fbxo22	15.5927	1.37376	Dusp27	18.3797	2.24778	Rrn3	17.5604	1.07686	Ddx41	21.2994	1.54162
			Slc35e1	11.1156	2.12282				Armc6	15.5157	2.05184	Impa2	18.3142	1.76916	D11Wsu47e	17.5142	1.57784	2700097O09Rik	21.2777	2.05284
			Ccne1	11.0791	1.37939				Txlng	15.3789	1.62893	D230025D16Rik	18.2887	1.53921	Aldh4a1	17.4114	2.15694	Zdhhc18	21.2596	2.05557
			Crkl	11.0777	1.64111				Pigl	15.3094	2.96944	Slc39a4	18.26	2.15666	Ctnnal1	17.3983	1.53347	Znf41-ps	21.1188	2.59857
			Atmin	11.0705	1.40331				Gltscr1l	15.2815	2.29923	Smyd5	18.1625	1.47858	Tubb2b	17.3661	1.55495	Cbx7	21.0543	2.42666
			Tmem231	11.0523	1.82531				Mrps24	15.2796	1.01065	Gsr	18.1002	1.70391	Pop5	17.1882	1.10765	Gm5177	21.0098	2.94105
			Ccdc117	11.0215	1.67684				Alkbh4	15.2493	2.31615	Lrp11	18.0934	1.92706	Pold1	17.0841	1.34769	Trp53inp1	20.895	1.6922
			Arhgap1	10.9644	1.84486				Zic3	15.1958	1.50571	Ttc39b	18.0725	2.3566	Vac14	16.9909	1.53541	Ttc39b	20.8494	2.70449
			Ankfy1	10.9561	1.88185				Scand1	15.1482	1.20312	Mrps24	18.0528	1.03926	Mak16	16.9886	1.2676	Mthfd1	20.7804	1.64776
			Zkscan5	10.953	2.31571				Setx	15.0471	1.22231	Nol6	17.9925	1.4567	Dus1l	16.9786	1.39679	Fgf4	20.6082	3.51209
			Acsl5	10.9153	2.86821				Gm5424	15.0418	1.45571	Oxct1	17.991	1.7084	Gnpnat1	16.7952	1.40649	Palm3	20.5608	3.06656
			Tubb2a	10.9074	1.7498				Ncoa3	15.02	1.43254	Mrpl4	17.8385	1.44485	Siah1b	16.6433	2.11192	Gm6083	20.5236	3.44398
			Zmpste24	10.8862	1.95824				Enc1	14.9474	1.60279	A830080D01Rik	17.8292	1.41167	Chaf1b	16.5602	1.40339	Dgka	20.4738	2.25183
			Eda2r	10.8704	1.77392				Manba	14.9003	3.35613	Fanca	17.8261	2.42529	Pycr2	16.5005	1.00347	Gm29766	20.4373	2.19965
			Bbs2	10.8484	2.18115				Cenpm	14.8861	1.26624	Fam98c	17.7822	2.04814	Atg101	16.3724	1.1898	Tuba4a	20.2607	3.03506
			Gorab	10.8377	2.31426				Pdzd4	14.8653	1.77773	Atg14	17.7818	1.63935	Cisd3	16.3575	1.81646	Rinl	20.2462	3.02449
			Htra1	10.8268	3.32671				Zdhhc18	14.837	1.98436	Rfc5	17.7613	1.2	1110008L16Rik	16.3357	1.51366	Cdca5	20.1601	1.83304
			Plk2	10.8126	2.63386				Pml	14.81	1.30565	Mcm10	17.755	1.41007	Zmym1	16.3298	1.35417	Ina	20.1335	3.82509
			Srxn1	10.7864	2.79822				Ddx41	14.8062	1.14727	Gtpbp1	17.7513	1.49402	Asf1b	16.3139	1.59253	Inpp5d	20.0696	3.01904
			Tmem64	10.7753	1.65981				Tfrc	14.8061	1.11127	Tbc1d13	17.7208	1.76808	BC030867	16.2679	1.72305	Mkrn1	19.9013	1.3066
			Wdr6	10.7676	1.83287				Pdss1	14.7455	2.14621	Plekhh1	17.6206	1.86036	Tars2	16.2583	1.23513	Zswim1	19.8676	2.76849
			Myo5c	10.7608	2.81828				Nup35	14.7013	1.79154	Isyna1	17.5659	1.02771	Snhg3	16.2544	1.24356	Laptm5	19.7574	2.89594
			Snx18	10.7312	1.89028				Gtsf1l	14.688	3.72177	Rcl1	17.4771	1.64283	Fbxo22	16.1699	1.21076	Gatsl3	19.7247	3.5295
			Tor1b	10.6846	1.85339				Dhx40	14.6224	1.12278	Apoc1	17.4314	2.28672	Aldoart1	16.1278	1.74468	Akap17b	19.7025	3.34059
			Camsap3	10.5844	1.21719				Cltb	14.5735	2.31329	Gm13157	17.3099	1.35934	Nkain1	16.1174	1.50704	Dusp27	19.5899	2.82932
			Mcm3ap	10.5726	1.30053				Zfp808	14.5169	2.15879	Mt1	17.2712	1.0987	Tex261	16.0276	1.33938	Gsta4	19.5687	1.52652
			Prkd3	10.5506	1.75333				Zmym1	14.515	1.32016	Bysl	17.2527	1.33071	Hist2h2ac	15.9985	1.44398	Pdgfa	19.4666	2.08397
			Ninl	10.5022	1.5203				Gstm1	14.5058	1.32855	Epb4.1l4a	17.1911	2.10127	Wdr74	15.943	1.08262	Rpe	19.4091	1.57418
			Stk38l	10.4505	2.47432				Cpt1a	14.4639	3.53454	Tmem160	17.1645	1.35012	Ampd2	15.9223	1.41953	Ydjc	19.4052	3.11413
			Tomm34	10.4225	1.58324				Klf5	14.4008	1.40586	Pdss1	17.0061	2.13547	Timm10	15.9105	1.21741	Urb2	19.4025	1.86843
			Fzd5	10.4073	2.20876				Cenpb	14.3857	1.71995	Camsap3	16.9646	1.52089	Pdxk	15.9002	1.84335	Rrp12	19.3583	1.9531
			Tmem43	10.402	2.07588				Dgcr8	14.3526	1.34306	Pmm2	16.959	1.83327	Rrp15	15.8191	1.16764	Oaz1	19.3535	1.07244
			Ncoa5	10.3976	1.82703				Lypla1	14.332	1.16194	Mospd3	16.8846	2.03293	Nop2	15.7975	1.03168	Dennd2c	19.1385	2.54553
			Lgalsl	10.3864	2.46164				Etv5	14.2242	1.15327	Slc29a2	16.8649	2.33123	Pdcd11	15.7633	1.27505	Gclm	19.0779	1.48476
			Arfgef2	10.3764	1.78756				Hadhb	14.2123	1.62007	Rpp21	16.8018	1.60235	Hist1h2ad	15.7191	1.14309	Cib1	18.9351	1.52094
			Ckmt1	10.3647	4.85263				Zbtb43	14.1317	2.2302	Vps26a	16.7961	1.19637	Ctdp1	15.7019	1.89437	Ftsj3	18.8023	1.25499
			Braf	10.3632	1.47635				Fam136a	14.1197	1.24672	Nr2c2ap	16.7446	1.4817	Rassf7	15.6677	1.82601	Orc1	18.7584	2.41602
			Ipo11	10.3573	1.493				Cd3eap	14.1101	1.84367	Tns3	16.7084	1.43968	Klf9	15.6551	1.92975	Mrps24	18.5496	1.21037
			Fbxo28	10.3433	1.76052				L3mbtl2	14.0568	1.12405	Pnpla6	16.6843	1.51139	Pmepa1	15.6372	1.71365	Cenpm	18.5476	1.50948
			Rad54l	10.3238	1.98106				Zfp386	14.05	2.2939	Cbx7	16.662	1.61978	Hist1h2aa	15.6281	1.47183	Zic2	18.4932	2.92387
			Ipo4	10.3122	1.64185				Mtmr9	14.0202	2.08625	Tet1	16.6567	1.06614	Hist1h2ai	15.6121	1.10542	Rbpms2	18.4883	1.35908
			Clmp	10.2939	2.50874				Pafah2	13.9993	2.23701	Mpc1	16.6361	2.12571	Ppat	15.6067	1.23762	Ccdc43	18.4762	1.75735
			Trove2	10.2753	1.83431				Ass1	13.8868	1.33935	Arhgdig	16.6328	1.90598	Utp23	15.5503	1.7959	Gtse1	18.4302	1.88152
			Plk5	10.2659	2.65578				Cbfb	13.8198	1.32185	Fam136a	16.5573	1.17455	Top3b	15.4952	1.17846	Zfp850	18.3934	2.01538
			Uhrf1bp1	10.2412	1.80597				Gm14124	13.7265	3.47369	Zfp566	16.5494	1.8316	Coa7	15.4568	1.343	Tsr1	18.3866	1.18947
			Slc25a20	10.2064	1.37128				Fam208a	13.7216	1.31547	B3gnt7	16.5116	1.8108	Mpv17l2	15.455	1.90912	Dhx16	18.3303	1.30967
			Bop1	10.1679	1.51446				Asf1b	13.7014	1.46644	Def8	16.4763	1.40131	Wdr46	15.4512	1.65787	Tsix	18.2489	3.17444
			Ptp4a3	10.1335	1.45744				Gm5177	13.69	2.18404	Rrp9	16.4297	1.21654	Rab3ip	15.448	1.47571	Lmo7	18.248	2.67015
			Zfand2a	10.1206	4.49747				Mapt	13.6851	3.3541	Fbxo42	16.4293	1.49983	Pop7	15.3972	1.5129	Ampd2	18.1591	1.29803
			Enc1	10.1149	1.34489				Poglut1	13.6347	1.6733	Nubp2	16.392	1.65001	Dcxr	15.3699	2.13231	Gm13212	18.1333	2.19987
			Lmnb2	10.0818	1.60503				Grtp1	13.5358	2.47232	Mllt6	16.2692	1.40903	Nol8	15.3325	1.27858	Brca1	18.0991	1.57358
			Kdf1	10.0419	3.58672				Ap3b2	13.5184	3.40407	Stmn2	16.2647	2.1022	Hist1h2af	15.3082	1.22437	Mri1	18.0259	1.68862
			Cxxc1	10.0388	1.59354				Gm13483	13.5024	2.37519	Pdxp	16.26	1.58361	Hist1h2ac	15.2915	1.15107	Phlda3	18.0213	1.32905
									Rfwd3	13.3452	1.41696	Gm13483	16.2232	2.35752	Echdc2	15.2716	1.50226	Pgap1	17.9824	1.93132
									Trp53inp1	13.3171	1.11387	Tbrg4	16.2038	1.13257	Eif2d	15.2582	1.03567	Nmt2	17.9393	1.41551
									Ticrr	13.3067	1.34104	Dus3l	16.1932	1.53288	Nmt2	15.2333	1.0628	Plekhh1	17.8377	2.18747
									Pccb	13.2761	1.65795	Raver1	16.0068	1.21979	Epb4.1l4a	15.2031	1.79861	Rad51c	17.8178	1.90609
									Mtmr12	13.2394	1.67548	Ppap2a	15.9925	1.63099	Hist1h2ag	15.1799	1.25467	Ccne1	17.7145	1.5073
									D630023F18Rik	13.2381	3.6413	Mtrr	15.9869	1.3272	Nme3	15.1185	1.44601	Slc39a4	17.666	2.99375
									Gadd45a	13.2216	1.81243	Lrwd1	15.9411	1.29252	Hist1h2ae	15.1163	1.11686	Npm3-ps1	17.5916	1.27739
									Pgap1	13.1747	2.26598	Fbxo22	15.9391	1.17539	Mrto4	15.1033	1.13826	Pla2g1b	17.5914	3.82032
									Papolg	13.1439	2.17181	Ipo13	15.8534	1.83404	Noc4l	15.102	1.55542	Cdh1	17.5664	2.19956
									Hspa1b	13.1391	2.72472	Slc25a1	15.8492	1.28941	Aldh2	15.0814	1.02367	Syt9	17.5582	4.11174
									Trim25	13.12	1.29225	Tcea3	15.8027	1.86358	Cacna1a	15.0715	1.83539	Zmym1	17.5467	1.4851
									Tfip11	13.1011	1.50322	Rassf7	15.7852	1.58447	Me2	15.068	1.4675	Mcm10	17.5009	1.62463
									Wdr46	13.0773	1.54552	Ulk1	15.745	1.12498	Gm8580	15.0383	1.86151	Rfx2	17.4194	3.10168
									Clspn	13.0664	1.37782	Gnpnat1	15.7409	1.21455	Hist1h2ak	15.0376	1.27502	Cpsf4l	17.3773	3.43124
									Zfp229	13.021	2.39085	Klhl21	15.7137	1.68857	Pgp	14.9848	1.00205	Fbxo22	17.3316	1.20071
									Pop1	13.0183	1.33136	2410002F23Rik	15.71	1.45049	Snrnp25	14.9141	1.02502	Ticrr	17.3261	1.59204
									Emc8	13.0134	1.04473	Baiap2	15.6274	2.2066	Utp18	14.878	1.12423	Zfp229	17.3051	1.78854
									Klf4	12.955	2.50388	Zc3hav1	15.6193	2.25036	Nr2c2ap	14.8651	1.48156	Uchl1	17.26	1.65574
									Slc39a4	12.9075	1.72204	Plekhf2	15.619	1.2544	Rangrf	14.8388	1.75196	Polr3b	17.2494	1.78312
									Zfp110	12.8851	1.47227	Scmh1	15.6187	1.79808	Coprs	14.8142	1.17978	Txlng	17.1863	1.54186
									Atg13	12.8743	1.40301	Gcat	15.6133	1.93544	Cd9	14.7997	1.18581	Ptp4a3	17.1627	2.08528
									Scmh1	12.8549	2.01222	Ccpg1	15.5628	1.37286	Hist1h2ah	14.7949	1.1611	Utp20	17.0858	1.18471
									Gm13157	12.7804	1.1488	Gm29766	15.5235	1.50946	Hprt	14.7944	1.01065	D230025D16Rik	17.0389	1.68227
									Trh	12.774	2.73039	Tapbp	15.4674	1.70212	Abcf2	14.721	1.10626	Pced1b	17.0167	2.00429
									Imp4	12.7623	1.11478	Prmt3	15.4617	1.29203	Hdac6	14.6939	1.21787	Ddx43	17.0123	4.04071
									D15Ertd621e	12.7402	1.20575	Itpk1	15.4559	2.17332	Cenpu	14.6468	1.67998	Tet1	16.9869	1.20336
									Ccdc86	12.7377	1.13885	Ptges2	15.4501	2.04811	Tpd52	14.6093	1.22261	Ooep	16.9711	3.64027
									Btaf1	12.731	1.08947	Trp53inp2	15.4386	2.22007	Ddx49	14.5367	1.198	Hprt	16.9059	1.09008
									Sfmbt2	12.7261	2.35844	Ggct	15.4291	1.63708	Npr1	14.5044	1.70252	Zfp599	16.8617	2.98773
									Zfp518a	12.6501	1.51663	Nfyc	15.4142	1.242	Cluh	14.487	1.18288	Cecr2	16.8612	1.58024
									Pop7	12.635	1.41867	Kat6b	15.3772	1.25863	Mns1	14.4115	1.46218	Def6	16.849	3.77876
									Rabif	12.6253	1.44361	Med17	15.3524	1.06694	Dalrd3	14.3953	1.63673	Tpd52	16.8353	1.45288
									Ppp2r2c	12.6165	3.1088	Tonsl	15.2915	1.44698	Ttc1	14.3639	1.29487	Sox2	16.8313	1.53052
									Rpgrip1	12.5401	1.40816	Homer2	15.274	2.0029	Orc2	14.3616	1.1051	Plekhf2	16.7964	1.51298
									Zfx	12.5315	1.72363	Ubfd1	15.2671	1.16697	Mcm10	14.3262	1.37362	Hmox1	16.7907	1.79994
									Shmt1	12.4876	1.32652	Nudt1	15.2624	1.52419	Mri1	14.1492	1.31238	Yars2	16.7105	1.40862
									Nkain1	12.4794	1.72455	Klhdc4	15.2473	1.68	Cdc6	14.1031	1.85337	Sfn	16.7002	2.78642
									Pramef12	12.4549	3.58376	Ccrn4l	15.2083	1.23096	Tex264	14.0784	1.64682	Pop1	16.674	1.38512
									Tmtc3	12.4016	1.68532	E130012A19Rik	15.2056	1.56117	Rad51	14.0478	1.16434	Ppat	16.6379	1.315
									Zfp532	12.3626	1.67024	E2f1	15.2045	1.52007	Rpf2	14.0443	1.10091	1700030C10Rik	16.6302	3.07153
									Cmpk1	12.2992	1.05376	Zfp809	15.1732	1.67909	Apitd1	14.0159	1.54957	Slc2a3	16.5365	1.15519
									Uchl1	12.2737	1.2664	Sars2	15.1549	1.70745	Rcl1	14.0028	1.46721	Rogdi	16.4737	1.72061
									Ulk1	12.2682	1.09471	Chaf1b	15.1331	1.29915	Znhit2	13.9972	1.95264	Znrf2	16.4706	2.07318
									Wtap	12.2583	1.05031	Pgs1	15.1285	1.38746	5730408K05Rik	13.9281	1.94496	Ect2	16.4597	1.56036
									Taf4b	12.2274	1.73003	Tbl3	15.1167	1.17165	Nat10	13.9104	1.57933	Ndufb10	16.4349	1.01439
									Snx10	12.2092	1.48714	Spns1	15.1131	1.18322	Hist1h2ab	13.903	1.06938	Hells	16.4244	1.16946
									Ftsj2	12.206	2.4255	Gltscr1l	15.1056	1.4513	Homer2	13.9011	1.9835	Epb4.1l4a	16.4132	1.83925
									Zfp947	12.1868	2.51054	Pdxk	15.1051	1.79796	Ubl3	13.8649	1.23136	2900055J20Rik	16.3858	1.75144
									Gnptab	12.1363	2.28854	Imp4	14.9515	1.09642	Slc16a3	13.8539	1.50318	Gm13152	16.3414	2.23739
									Gab1	12.1347	1.10319	Rpgrip1	14.9429	1.14556	Msto1	13.7682	1.19656	Gemin4	16.3413	1.75844
									Zfp809	12.0967	1.83024	Nudt19	14.9302	1.59786	Tmem97	13.6936	1.14303	Ctnnal1	16.3306	1.62364
									Dus1l	12.0741	1.13333	Stag3	14.9	1.50145	Nipsnap1	13.681	1.20717	Crlf3	16.3147	1.35049
									Prdm1	11.9888	3.0299	Fabp3	14.8554	1.72411	Gnpda1	13.6672	1.52782	Ddias	16.2973	1.60435
									Nodal	11.9701	1.88459	Gstm2	14.8519	1.53562	Pfas	13.5889	1.37205	Ccdc92	16.2795	3.4273
									Riok2	11.9602	1.25801	Dnm2	14.7758	1.00498	Mrps26	13.5749	1.12267	Cad	16.2064	1.11396
									Klhl22	11.9528	1.55933	Ecsit	14.7744	1.22549	Impa2	13.5748	1.33954	Ucp2	16.1626	1.52846
									Phf19	11.9324	2.94328	Polr2j	14.6883	1.01381	Ncoa3	13.493	1.31797	Nkrf	16.1027	2.26573
									Gm2381	11.9282	3.27171	Atpaf2	14.6874	1.60149	Zbtb48	13.4827	1.88322	Ipmk	16.0825	1.6244
									Prr14l	11.8799	1.33313	Trmt61a	14.6811	1.95341	Kpna2	13.438	1.13975	1110008L16Rik	16.0473	1.78445
									Bpnt1	11.8713	1.65039	Gca	14.6534	2.31289	Sgsm3	13.4294	1.86836	Ddx39	15.8608	1.1268
									Stx12	11.8694	1.19395	Gins1	14.6328	1.22501	Hmox1	13.4155	1.50723	Sall4	15.8574	1.22592
									Prps1l3	11.854	1.22626	Pxmp2	14.6044	1.7652	Gtse1	13.3897	1.17394	Slc35f2	15.8279	2.21819
									Golt1b	11.8398	1.45045	Cdyl2	14.5222	2.10136	Enoph1	13.3483	1.23139	Map7	15.8271	2.63876
									Wdr82	11.8397	1.17216	Ece2	14.4936	2.25205	Mina	13.3057	1.45363	Ccbl2	15.8025	3.62794
									Ostf1	11.8354	1.00056	Fuca1	14.486	1.28016	Aspscr1	13.3054	1.29765	Tbrg4	15.7817	1.23233
									Tefm	11.808	1.76091	Coa7	14.4772	1.2781	Fxn	13.2859	1.76178	Gm13251	15.7418	1.13203
									Zswim1	11.772	1.73532	Slc35e2	14.4578	1.93745	Nol6	13.2445	1.25587	Rpap3	15.7244	1.40558
									Cdyl2	11.7648	2.39176	Rexo2	14.4296	1.13006	Rhebl1	13.2375	1.59676	Mt1	15.7162	1.3294
									Tubgcp4	11.7615	1.71508	Siah1b	14.4232	1.91239	Mospd3	13.2004	1.39419	Itga11	15.7022	1.31948
									Tug1	11.6936	1.49669	Eme1	14.423	1.59016	BC055324	13.1931	1.16855	Them6	15.644	3.62744
									Zfp942	11.6919	1.75349	Ccdc43	14.4038	1.53637	Mettl16	13.1919	1.16449	Gm11974	15.6419	1.66816
									Ddx58	11.6889	2.34905	Gale	14.3893	2.1796	Aen	13.18	1.26471	Pim2	15.5533	2.16184
									Tmem184c	11.6878	1.5081	Rabif	14.3012	1.29117	Tufm	13.1009	1.14245	Zfhx2	15.5485	1.74907
									Fmr1nb	11.6773	2.21841	Ndor1	14.2861	1.84841	Cdc45	13.0909	1.14806	Enpp3	15.5469	2.70714
									Plekhf1	11.6256	2.31032	Ddx56	14.2347	1.03325	Slc16a6	12.9816	1.86153	Hormad1	15.4954	3.63337
									Col4a3bp	11.5948	1.32035	Papolg	14.2217	1.73446	Polr1e	12.9807	1.69067	Slc20a1	15.4363	1.26154
									Terf2ip	11.5745	1.66916	Map2k7	14.2047	1.27314	Pnpla6	12.9154	1.508	Ncoa3	15.3565	1.27289
									Gca	11.5647	2.42579	Pfas	14.2046	1.37457	Chtf18	12.8744	1.51233	Eda2r	15.3324	1.68595
									Prmt3	11.5396	1.16542	Spr	14.1667	1.15539	Polr2i	12.8695	1.01963	Tbx3	15.3034	2.31493
									Zfp518b	11.5302	2.39528	4930427A07Rik	14.1255	2.20127	Trim6	12.859	1.30232	Thop1	15.2924	1.47383
									Ppil4	11.5251	1.10086	Slc7a3	14.1199	1.58688	Zfhx2	12.8018	2.01591	Dgke	15.2844	2.41012
									Dido1	11.515	1.21126	Zfp428	14.0792	1.40791	Ino80e	12.7832	1.23735	Polr3g	15.248	1.98359
									Cnih2	11.4529	2.87527	Urm1	14.0641	1.35792	Tmem41a	12.7783	1.76228	Pigl	15.2378	2.71748
									Impdh1	11.4293	1.3744	Syt11	14.0205	1.94746	Mnd1-ps	12.7667	1.71639	Kank3	15.2266	2.02137
									Cib1	11.4274	1.05648	Zfp850	14.0145	1.33078	Nme6	12.7264	1.77353	Pxmp2	15.2005	2.438
									Bysl	11.3823	1.24369	Mief1	13.999	1.61521	Mad2l2	12.7137	1.40693	Mns1	15.1956	1.55146
									Iqgap3	11.31	1.31035	Nfic	13.9881	1.72976	Aes	12.6968	1.26967	Nol8	15.1543	1.17855
									Zfp345	11.3074	2.81823	Zfp771	13.9697	1.42557	Ddx56	12.6615	1.06723	Ecsit	15.0936	1.39255
									Trim6	11.2598	1.13563	Mfsd5	13.8892	1.42522	Polr3b	12.654	1.23001	Pipox	15.0384	2.75729
									Crlf3	11.2179	1.13407	Ppm1f	13.8776	1.48378	Lsg1	12.636	1.02671	Plcg2	14.9698	2.58145
									Slc25a15	11.2143	1.61705	Pdlim1	13.8319	1.03245	Ptges2	12.6288	1.73849	5730408K05Rik	14.954	2.07231
									Slc25a38	11.2062	1.91594	Tubb2a	13.7745	1.77653	Spint2	12.6265	1.80565	Bub1b	14.9426	1.32776
									Pdlim1	11.1867	1.00907	Adrb3	13.7704	1.64277	2700097O09Rik	12.5749	1.18569	Scand1	14.937	1.22668
									Gins1	11.1621	1.15584	Dgcr8	13.766	1.10485	Rpp25l	12.5705	1.11727	Mtmr7	14.9184	2.45099
									Aldh16a1	11.1286	1.81019	Impdh1	13.7568	1.28139				Mgl2	14.8982	3.65048
									Rqcd1	11.1214	1.09267	Nsun5	13.7472	1.74777				Ormdl2	14.8908	1.6879
									Ttc39b	11.1139	2.24534	Dpp7	13.7447	2.26914				Rfc5	14.8419	1.18488
									Gm29766	11.0961	1.42113	Pole	13.7275	1.1285				Gart	14.8294	1.04823
									Gabpa	11.0632	1.34328	Zfp142	13.6623	1.83645				D11Wsu47e	14.7881	1.42934
									Nfyc	11.0387	1.28281	Ssx2ip	13.6062	1.169				Cry1	14.7855	1.68509
									Anxa6	11.0258	1.17858	Zfp944	13.5903	1.64319				Gnpnat1	14.7807	1.25823
									Atg101	11.0171	1.27609	Exosc5	13.5586	1.16706				Trip13	14.778	1.37478
									Rmdn3	11.0123	1.50488	Hist3h2a	13.5201	1.4463				Nup210	14.7517	1.93316
									Aggf1	10.9871	1.0631	Fkbp5	13.4953	1.75182				Cd9	14.6889	1.4367
									Cactin	10.9747	1.23759	Zmiz2	13.4635	1.26495				Cobl	14.6849	2.66297
									Stk38	10.9508	1.01719	Snx10	13.3973	1.30515				Top3b	14.6748	1.23714
									Trip13	10.944	1.07341	Pwp2	13.3699	1.64478				Mapkapk3	14.671	2.47902
									Snx18	10.9375	1.47308	Rmnd5b	13.3636	1.48655				Terf1	14.6626	1.22895
									Kri1	10.9256	1.14528	Mrps11	13.3525	1.52325				Zbtb44	14.6493	1.18303
									D030056L22Rik	10.9131	1.19226	Naa40	13.3492	1.46816				Vac14	14.6371	1.43418
									Zfp820	10.8366	1.65983	Ncdn	13.304	1.55913				Zfp951	14.6309	3.52539
									Ggh	10.8304	2.52698	Slc16a6	13.2657	1.49128				Aldh2	14.6126	1.2189
									Alkbh7	10.8133	1.83457	Nup35	13.2644	1.32028				Porcn	14.5537	2.02508
									Impa2	10.8022	1.34544	Urb2	13.2614	1.51308				Def8	14.5394	1.44803
									Zpr1	10.7973	1.24843	Larp1b	13.2452	1.8408				Zbtb43	14.5076	1.85426
									Rexo2	10.7888	1.00095	Rrp12	13.2389	1.52656				Zmat3	14.4842	1.33105
									Ift27	10.7528	1.77295	Taf4b	13.2183	1.71303				Homer2	14.4586	2.0253
									Mpc1	10.7444	2.18723	Cd320	13.1803	1.1037				Pml	14.3896	1.16083
									Def8	10.7424	1.19351	Cenpb	13.156	1.17285				Cluh	14.3597	1.06808
									Ddias	10.7334	1.30888	Klhl22	13.1265	1.09832				Tmem40	14.3285	2.90785
									Sec11c	10.7119	1.72748	Kit	13.0875	1.95584				Slc25a15	14.314	1.89698
									E430025E21Rik	10.7104	1.12969	Terf2ip	13.0682	1.63657				Ldhb	14.2838	1.04995
									Cenpn	10.7101	1.23776	Pnkd	13.0578	1.2088				Fam136a	14.2707	1.06203
									Gabpb2	10.6707	1.58992	1110008L16Rik	13.0571	1.44515				Rrs1	14.2618	1.24589
									Dr1	10.663	1.24851	Hmox1	13.0522	1.2816				Fanci	14.1948	1.87137
									Fbxw2	10.6558	1.21519	Acaa2	13.0342	1.50147				Chek2	14.161	1.51797
									Mvp	10.6492	2.19607	Sec11c	12.9716	1.72785				Rpf2	14.1255	1.15933
									Zfp961	10.6249	1.61944	Pcyt2	12.9674	1.69907				Herc4	14.0678	1.22989
									Sdc4	10.6248	1.04868	Slc35c2	12.9552	1.68517				Gtpbp1	14.0417	1.30842
									Enpp3	10.6135	2.61807	Dohh	12.9194	1.04504				Apobec3	13.9872	1.79964
									Nsf	10.6089	1.14354	Akr7a5	12.8879	1.31326				Hspbap1	13.9784	2.02268
									Rmi1	10.5663	1.52886	Cth	12.8811	1.98121				Wdr73	13.9618	1.3689
									Scamp4	10.5577	1.29708	Kpna2	12.8656	1.00068				Hook1	13.9575	2.24004
									Nit2	10.5445	1.37323	Ostf1	12.86	1.13213				Ell2	13.9502	1.94697
									Mtrr	10.5431	1.08241	Ppcs	12.8399	1.69517				Utp18	13.9457	1.24523
									Enoph1	10.5411	1.24279	Dhx32	12.8205	1.46181				Blm	13.9148	1.18506
									Tmem231	10.5252	2.38572	Trub2	12.7943	1.59077				Arap2	13.8903	2.28424
									E2f1	10.5158	1.47048	Snhg3	12.7808	1.11218				Tfrc	13.8769	1.02449
									Cdc27	10.5028	1.01085	Atpaf1	12.7771	1.49145				Gstm1	13.8678	1.49482
									Stk11ip	10.4976	1.91823	Hadhb	12.7571	1.07415				Thumpd3	13.8657	1.17593
									Parp12	10.4928	2.25734	Ticrr	12.7501	1.31003				Prps1	13.8567	1.24674
									Zbtb11	10.4903	1.26595	2810408I11Rik	12.7382	1.88496				Prmt3	13.8563	1.18641
									Dennd2c	10.3827	1.8837	Sigmar1	12.7341	1.16619				Fbxo33	13.8388	1.57489
									Zfp655	10.3747	1.25204	Palm3	12.7321	1.80556				Mllt6	13.7592	1.28701
									Setd1b	10.3719	2.07306	Alkbh4	12.691	1.65991				Zfp296	13.7457	3.5981
									Raph1	10.3697	1.01011	Kti12	12.6252	1.17879				Pycr2	13.7354	1.08274
									Pdzd8	10.3695	1.1778	Cd3eap	12.6105	1.38233				Psrc1	13.7132	1.2223
									Trappc6b	10.3528	1.02102	D11Wsu47e	12.5667	1.21582				Cenpu	13.7036	1.89018
									Ubl3	10.3209	1.10269	Coprs	12.5253	1.11472				Abhd17c	13.6943	1.5018
									Rbbp9	10.3037	1.32802	Slc35f2	12.4742	1.45325				Fig4	13.6646	1.47606
									Alg2	10.2935	1.69749	Txlng	12.4079	1.16848				Las1l	13.6404	1.09028
									BC005537	10.2524	1.49647	Shmt1	12.3941	1.20218				Siah1b	13.6159	1.68279
									Cchcr1	10.1963	2.20239	Aldh16a1	12.3894	1.16533				2810408I11Rik	13.6118	2.1857
									Spr	10.1963	1.16865	Pim2	12.3789	2.04409				Pfas	13.6112	1.5397
									Itgav	10.1847	1.55361	Med20	12.369	1.2499				Pwp2	13.6057	1.8294
									Cenph	10.1774	1.10078	Chmp1a	12.3517	1.04956				Shmt1	13.5968	1.62943
									Prpf4	10.1501	1.07402	D030056L22Rik	12.3229	1.05248				BC030867	13.5566	1.67226
									Ehd4	10.1186	1.17472	Gnpda1	12.2643	1.32618				Zcchc10	13.5544	1.31517
									Ccdc43	10.0958	1.24396	Creld2	12.2563	1.1587				Klhl8	13.5501	2.57895
									Pmm2	10.0938	1.88563	Lrrc47	12.2474	1.1203				Gtsf1l	13.5066	3.59814
									D11Wsu47e	10.0936	1.2711	Rpusd2	12.2336	1.66884				Gclc	13.4976	1.3326
									Dck	10.0558	1.45472	Gm8615	12.2311	1.30977				Tubb3	13.4779	2.54116
									Nosip	10.0508	1.0744	Pgpep1	12.2112	1.73439				Ctdp1	13.4517	1.54187
									Slc12a2	10.049	1.30516	B4galt5	12.2033	1.44365				2500002B13Rik	13.4069	2.7203
									Siah1b	10.0393	1.6385	Gpn1	12.1957	1.10912				Rpa1	13.3558	1.05561
									Cab39	10.032	1.04919	Tex264	12.1935	1.44144				Ccpg1	13.3499	1.22397
									1700001L05Rik	10.0301	2.63568	Wdr4	12.1914	1.76807				Gm2381	13.3437	2.43353
									Syndig1l	10.0205	2.28007	Gtf3a	12.1486	1.02591				Tars2	13.3379	1.20481
									Yars2	10.0159	1.06146	Cpsf4	12.1202	1.08079				Zfp809	13.3283	1.74655
												Hexb	12.1179	1.70843				Spr	13.3198	1.12175
												Enc1	12.0989	1.25292				Slc39a14	13.3158	1.80603
												Slc20a1	12.0747	1.01089				D030056L22Rik	13.3116	1.41236
												Gga3	12.0705	1.12726				Eif2d	13.3046	1.10761
												Ube2o	12.0638	1.00394				Plekhm1	13.2946	2.36035
												Cltb	12.0553	2.00296				Aars2	13.287	1.67328
												Prdm4	12.0478	1.56385				Fzd5	13.2539	3.0976
												Timm8a1	12.0116	1.01387				Kpna2	13.239	1.09755
												Klf16	12.0056	1.47779				Ckb	13.2308	1.46011
												Vps33b	11.9712	1.58486				Wdtc1	13.2306	1.62657
												Ddx49	11.9281	1.28311				Klhl21	13.2229	1.76431
												Bend3	11.9256	1.87427				Dnmt3b	13.206	1.46644
												Enoph1	11.9226	1.31453				Abcf2	13.2002	1.04366
												Stk10	11.884	1.6889				2410127L17Rik	13.1897	1.05945
												Creld1	11.8827	2.13635				Bag4	13.1734	1.47274
												1700007K13Rik	11.8677	1.80395				Fut9	13.1492	3.58657
												Fmr1nb	11.8479	2.09892				Ccnf	13.1473	1.27379
												Fsd1	11.803	1.76061				Utp6	13.13	1.16819
												Scamp5	11.7915	2.18442				Ap3b2	13.1255	3.26892
												Polr1e	11.7719	1.26888				D7Ertd143e	13.0936	3.35157
												Acy1	11.7537	1.33882				Sfmbt2	13.0846	3.02355
												Nutf2	11.7046	1.78043				Kti12	13.0603	1.42767
												Kctd20	11.699	1.40232				Rrp9	13.0314	1.22099
												Tmem41a	11.6967	1.57312				Abcc4	13.0214	2.86829
												Fam63a	11.6915	1.70734				Pycard	13.0188	3.50392
												Noc4l	11.6811	1.23089				Stk10	13.0129	2.39274
												Polr3b	11.6639	1.23063				Creld2	13.0109	1.25456
												Cenpp	11.6567	1.03484				Impdh1	13.0069	1.44713
												Atg101	11.6491	1.02954				Plekha2	12.9943	1.55688
												Anxa11	11.6113	1.86298				Diap1	12.9878	1.21006
												D930016D06Rik	11.6107	1.29139				Atad2	12.9743	1.04913
												Rbbp5	11.5946	1.18082				Sirt1	12.9538	1.13108
												Cactin	11.56	1.04526				Hmmr	12.937	1.23712
												Etnk1	11.5466	1.01467				Ofd1	12.9125	1.27152
												Cenpu	11.5316	1.53037				Enoph1	12.8979	1.42152
												Zfp960	11.5207	1.17187				Mtrr	12.874	1.3036
												Sfn	11.4886	1.50857				Lmnb2	12.8629	1.42313
												Sema4b	11.483	1.83505				Cpt1a	12.853	2.24735
												Swsap1	11.4791	2.08191				Aldh16a1	12.8439	1.50582
												Dnph1	11.4784	1.43697				Zfp59	12.8343	2.09538
												Smg5	11.4677	1.08821				Fancm	12.827	1.30431
												Pex12	11.4408	1.64576				Sall1	12.8134	1.85382
												Mpi	11.4115	1.85356				Cdca3	12.771	1.05754
												Brpf3	11.3757	1.66339				Bysl	12.7579	1.26369
												Stk38l	11.3661	1.63267				Nphs1	12.7498	3.53654
												Mad2l2	11.3644	1.19708				Cacna1a	12.7469	1.50745
												Natd1	11.3429	1.12				Me2	12.7432	1.40728
												Mtmr9	11.3365	1.62206				Ostf1	12.7288	1.23748
												E2f8	11.3209	1.74486				Zbtb11	12.7165	1.23521
												Chek2	11.3052	1.17391				Noc3l	12.6969	1.32759
												Setd6	11.2988	1.7478				1110008P14Rik	12.6849	1.49812
												Mri1	11.2438	1.07413				Klf4	12.6695	2.14649
												Uhrf1bp1	11.239	1.22335				Rpp21	12.667	1.48623
												Wnk3	11.2388	1.73577				Usp26	12.6474	3.45539
												Tada3	11.1579	1.01554				Prkag1	12.5492	1.09685
												Slc25a19	11.1497	1.666				Snx10	12.5178	1.26951
												Kazn	11.1058	1.65999				Ubxn2a	12.4903	1.29615
												Qtrtd1	11.0978	1.75726				Xrcc5	12.4791	1.42782
												Atg13	11.0767	1.1225				Pik3cb	12.4749	1.45108
												Tomm34	11.0609	1.1449				Rfc4	12.4691	1.01476
												Map7	11.0577	1.53306				Mina	12.4227	1.59892
												Snapc4	11.0394	1.49423				Nup214	12.4222	1.07075
												Rpp14	10.9773	1.03497				Zrsr1	12.4211	1.43265
												Ddx51	10.9532	1.62311				Eme1	12.4156	1.56263
												Dcaf15	10.9091	1.49579				BC052688	12.4139	2.55269
												Pop7	10.8305	1.11928				Bpnt1	12.3891	1.636
												Mapt	10.8251	1.79284				Helb	12.3734	2.12826
												Gss	10.8163	1.63704				Mapt	12.3276	2.37635
												G6pdx	10.7733	1.08653				Ppap2a	12.3069	1.46612
												Gm8580	10.7617	1.62545				Soga3	12.2763	2.3488
												Tcfl5	10.7613	1.98394				Dtl	12.2601	1.13487
												Sh3glb2	10.7566	1.26243				Coil	12.2457	1.5372
												Nploc4	10.754	1.23241				Rcl1	12.2203	1.59513
												Gldc	10.7499	1.59955				Clpb	12.2188	1.16145
												Agtrap	10.7457	1.11119				Xrcc2	12.2137	2.21195
												Tsc2	10.7063	1.09164				Elf3	12.2096	3.00199
												Wdr73	10.7004	1.06749				Znhit3	12.1816	1.18136
												Troap	10.6975	1.64853				Manba	12.1788	2.29615
												Mir17hg	10.6642	1.90355				Apoc1	12.1696	3.11908
												Hjurp	10.6577	1.20137				Nudt19	12.1648	1.45484
												Smc1b	10.6209	1.9631				2900011O08Rik	12.1299	3.14224
												Hip1r	10.6116	1.56123				Rfwd3	12.0965	1.12852
												Zmynd19	10.6014	1.35491				Gm16386	12.0811	2.0517
												Ino80e	10.589	1.07796				Paip2b	12.0378	1.37717
												Mtmr7	10.5829	1.41265				Pura	12.024	1.02463
												Nif3l1	10.578	1.0898				Nop9	12.0013	1.09781
												Metrn	10.5558	2.11609				Cdc42bpg	11.995	2.14855
												Rnf185	10.5523	1.23821				Ascl2	11.9884	3.45571
												Cacnb3	10.5362	1.33145				Sntb2	11.9749	1.46745
												Fbxo6	10.4872	1.08711				Sec14l4	11.9623	1.99649
												Stk11ip	10.4767	1.36075				Arhgdig	11.9483	1.93525
												Zfp384	10.4694	1.44858				Anln	11.8886	1.23416
												Ccdc85b	10.4652	1.42387				Ckap2	11.8804	1.07239
												Atg2a	10.4646	1.4796				Aplp1	11.8567	1.57436
												Nle1	10.4316	1.60969				Zfp819	11.8301	3.63998
												Grwd1	10.4287	1.14125				Haus4	11.8216	1.22827
												Hist2h2ac	10.4077	1.31474				Phlda2	11.7981	2.59281
												Sord	10.391	1.62384				Kif22	11.7961	1.31955
												Dalrd3	10.3684	1.40776				Espl1	11.7273	1.29106
												Hist1h2aa	10.3566	1.38131				Tex261	11.7238	1.08445
												Pccb	10.3108	1.0803				Cd320	11.7158	1.31533
												Ift27	10.2919	1.46299				Ncapg	11.7094	1.0779
												Sema4d	10.2697	1.99061				Pigf	11.6835	1.32716
												Klf9	10.2473	1.05444				Pcsk6	11.6757	1.76153
												Rad51c	10.247	1.56681				Nr1d2	11.671	2.08111
												Pla2g6	10.2379	1.48008				Gm8615	11.6624	1.39376
												Atg4d	10.2311	1.80195				Ercc4	11.6331	1.75296
												Actr1b	10.2123	1.00599				Kif20a	11.6318	1.18143
												Klhl12	10.2111	1.24027				Pprc1	11.6264	1.10724
												Arfgef2	10.2092	1.02863				Gpn1	11.589	1.1853
												Gmppb	10.2019	1.68764				Exosc5	11.5673	1.39769
												Hist1h2ag	10.1554	1.03193				Pdcd11	11.5636	1.0511
												Lamtor4	10.1304	1.14655				Gfer	11.5444	1.0439
												Zfp97	10.13	1.15693				Rpp40	11.5206	1.77213
												Abhd17c	10.1172	1.09358				Gnpda1	11.4703	1.3721
												Tssc1	10.0847	1.47936				Lin28a	11.4619	1.20972
												Usp49	10.0716	2.02711				Gltscr1l	11.4613	1.20993
												Dgkq	10.0449	1.8192				Aspm	11.4495	1.19636
												Gng3	10.0215	1.70847				Pi4k2a	11.4346	1.26228
												Gabpb2	10.0212	1.35913				Cenpt	11.4343	1.27369
												Mlx	10.0027	1.15622				Aard	11.4019	1.46214
																		Msto1	11.3958	1.22138
																		Cdc6	11.376	1.56249
																		Lactb2	11.3597	1.64992
																		Anapc15	11.3515	1.41337
																		Sco2	11.3445	1.68385
																		Ttn	11.33	3.32911
																		Pafah2	11.3235	2.15066
																		Mis18bp1	11.3084	1.17356
																		Slc29a2	11.2973	2.06346
																		Ankrd13c	11.294	1.70254
																		Pdxk	11.2644	1.614
																		Shcbp1	11.2354	1.06922
																		Bop1	11.225	1.09634
																		Kif14	11.215	1.81005
																		Acy1	11.2116	1.66153
																		Yrdc	11.1662	1.29946
																		Zswim7	11.1589	1.66407
																		Fam98c	11.0954	1.8725
																		Pdxp	11.0919	1.482
																		Grwd1	11.088	1.31966
																		Lrrc47	11.0801	1.0171
																		Pole	11.0783	1.12117
																		Champ1	11.0751	1.04108
																		Aspscr1	11.0548	1.32662
																		Gm6981	11.0218	1.98737
																		Pwp1	11.0216	1.00112
																		Tonsl	11.0139	1.48016
																		Tor3a	11.0121	2.32935
																		Haus3	11.0042	1.30891
																		Zfp947	10.9813	2.50779
																		Pex7	10.969	1.23235
																		Zfp961	10.9578	1.3814
																		Rnf19b	10.9388	1.51501
																		Slc16a6	10.9244	1.55993
																		Atg14	10.913	1.35803
																		Gpatch4	10.9124	1.04589
																		Zfp944	10.9108	1.54525
																		Ptk2b	10.8459	2.97226
																		Sgol1	10.84	1.1675
																		Natd1	10.8361	1.22194
																		Mcf2	10.8033	2.8985
																		Tmem97	10.7703	1.14862
																		Kif11	10.756	1.08096
																		Gtf2e1	10.7508	1.60213
																		Pak1	10.7187	1.20913
																		Fbxo5	10.7183	1.05025
																		Pnpla6	10.7093	1.5778
																		Clstn3	10.7049	2.85778
																		Nr2c2ap	10.6848	1.07699
																		Ino80c	10.6683	1.73366
																		Prrg4	10.6662	3.06068
																		Dppa3	10.647	3.26476
																		Pop7	10.6374	1.22168
																		Pla2g10	10.6306	3.57052
																		Cep76	10.6233	1.64307
																		Tada2a	10.6228	1.29933
																		Gldc	10.6099	2.46444
																		Otud3	10.6006	2.5182
																		Pir	10.5943	2.37609
																		Nol10	10.5838	1.13206
																		Coprs	10.564	1.06644
																		Slc19a2	10.5512	1.9879
																		Polr3e	10.5411	1.30584
																		Ngfr	10.4592	2.43792
																		Rhebl1	10.4529	1.70778
																		Mir17hg	10.4481	2.47605
																		Sigmar1	10.4291	1.12671
																		Mettl16	10.4067	1.02386
																		Ddit4l	10.3676	2.72072
																		Tmem50b	10.3624	1.75265
																		Mybl1	10.36	1.97114
																		BC055324	10.3234	1.33128
																		Snhg3	10.3159	1.06697
																		Slc12a7	10.297	1.31241
																		Coa7	10.2925	1.05781
																		Cenpp	10.2711	1.14015
																		Spc25	10.2679	1.18201
																		Mtcl1	10.2553	1.78726
																		Aurka	10.2418	1.14479
																		Xpo5	10.2328	1.36893
																		Tcfl5	10.2139	2.35831
																		Wdhd1	10.1835	1.2045
																		Thoc6	10.1762	1.32287
																		Gprc5a	10.172	3.29059
																		Ssx2ip	10.1014	1.25781
																		1600029O15Rik	10.0967	1.75303
																		Sac3d1	10.0961	1.32266
																		Srxn1	10.0787	2.5879
																		Nsf	10.0784	1.00897
																		Trim71	10.0678	1.02169
																		Eml5	10.0226	1.96457
																		Mars2	10.0078	3.0917
