# Supplementary material for: Parallel Single-Cell RNA-Seq and Genetic Recording Reveals Lineage Decisions in Developing Embryoid Bodies
Source: Cell Rep. Author manuscript; Available in PMC 2020 Nov 6. (PMC7646252; doi:10.1016/j.celrep.2020.108222)
Supplement: 5 [file NIHMS1639623-supplement-5.xlsx]

## Sheet: 1. Detected
Detected and qualified dual-barcodes
[Tandem-loxP barcode]	: Frequency > 30 counts, Outliers, Intact upstream/downstream sequences (WPRE_M13R_HSV, pBC00)
[UCI barcode]	: Frequency > 30 counts, Outliers, Represented by UCI plasmid sequencing
[Probability]	: Calculated per EB; (UCI) x (Tandem-loxP)
(* flipped)
Cellname	Dual.barcode.cell	Probability	EB	UCI / Tandem_loxP	Induced.at	Lineage1	Lineage2 (Core/Sub)
d8_eb10.1_12	d8_eb10_1_CCTAACACAC	0.11103	d8_eb10	1_CCTAACACAC	Post-Epib.	MES	Core
d8_eb10.1_14	d8_eb10_761_GACAATTCCA	8.11623e-05	d8_eb10	761_GACAATTCCA	Post-Epib.	BP	Core
d8_eb10.1_17	d8_eb10_321_ATCGTATTTG	0.00121743	d8_eb10	321_ATCGTATTTG	Post-Epib.	MES	Core
d8_eb10.1_18	d8_eb10_7_TACCACTAAC	8.11623e-05	d8_eb10	7_TACCACTAAC	Post-Epib.	PGC	Core
d8_eb10.1_19	d8_eb10_986*7*_TCACGCACAT	0.000243487	d8_eb10	986*7*_TCACGCACAT	Post-Epib.	MES	Core
d8_eb10.1_27	d8_eb10_921_CCTAACACAC	0.28634	d8_eb10	921_CCTAACACAC	Post-Epib.	MES	Core
d8_eb10.1_30	d8_eb10_9_CCTAACACAC	0.0584369	d8_eb10	9_CCTAACACAC	Post-Epib.	BP	Core
d8_eb10.1_39	d8_eb10_1_CCTAACACAC	0.11103	d8_eb10	1_CCTAACACAC	Post-Epib.	PGC	Core
d8_eb10.1_04	d8_eb10_921_CCTAACACAC	0.28634	d8_eb10	921_CCTAACACAC	Post-Epib.	MES	Core
d8_eb10.1_45	d8_eb10_1_CCTAACACAC	0.11103	d8_eb10	1_CCTAACACAC	Post-Epib.	MES	Core
d8_eb10.1_56	d8_eb10_54321_GGTGCTAACA	8.11623e-05	d8_eb10	54321_GGTGCTAACA	Post-Epib.	BP	Core
d8_eb10.1_57	d8_eb10_321_TCCTTCACCA	0.00121743	d8_eb10	321_TCCTTCACCA	Post-Epib.	PGC	Core
d8_eb10.1_58	d8_eb10_921_CCTAACACAC	0.28634	d8_eb10	921_CCTAACACAC	Post-Epib.	MES	Core
d8_eb10.1_59	d8_eb10_9_CCTAACACAC	0.0584369	d8_eb10	9_CCTAACACAC	Post-Epib.	MES	Core
d8_eb10.1_61	d8_eb10_5*8*9*4*7*63_ACAAACGCCG	0.000243487	d8_eb10	5*8*9*4*7*63_ACAAACGCCG	Post-Epib.	BP	Core
d8_eb10.1_67	d8_eb10_1_CCTAACACAC	0.11103	d8_eb10	1_CCTAACACAC	Post-Epib.	MES	Core
d8_eb10.1_07	d8_eb10_921_CCTAACACAC	0.28634	d8_eb10	921_CCTAACACAC	Post-Epib.	MES	Core
d8_eb10.1_72	d8_eb10_987654321_GCAGCCGGAC	0.000243487	d8_eb10	987654321_GCAGCCGGAC	Post-Epib.	BP	Core
d8_eb10.1_73	d8_eb10_921_CCTAACACAC	0.28634	d8_eb10	921_CCTAACACAC	Post-Epib.	MES	Core
d8_eb10.1_77	d8_eb10_98_ACCCGTGGCT	8.11623e-05	d8_eb10	98_ACCCGTGGCT	Post-Epib.	BP	Core
d8_eb10.1_78	d8_eb10_5_AATCTGCAAC	0.000243487	d8_eb10	5_AATCTGCAAC	Post-Epib.	MES	Core
d8_eb10.1_08	d8_eb10_1_CCTAACACAC	0.11103	d8_eb10	1_CCTAACACAC	Post-Epib.	BP	Core
d8_eb10.1_81	d8_eb10_921_CCTAACACAC	0.28634	d8_eb10	921_CCTAACACAC	Post-Epib.	PGC	Core
d8_eb10.1_83	d8_eb10_921_CCTAACACAC	0.28634	d8_eb10	921_CCTAACACAC	Post-Epib.	BP	Core
d8_eb10.1_86	d8_eb10_3_CACTGGTAAG	0.000811621	d8_eb10	3_CACTGGTAAG	Post-Epib.	MES	Core
d8_eb10.1_91	d8_eb10_921_CCTAACACAC	0.28634	d8_eb10	921_CCTAACACAC	Post-Epib.	BP	Core
d8_eb10.1_93	d8_eb10_921_CCTAACACAC	0.28634	d8_eb10	921_CCTAACACAC	Post-Epib.	MES	Core
d8_eb10.1_95	d8_eb10_543_AATCTGCAAC	0.000486972	d8_eb10	543_AATCTGCAAC	Post-Epib.	MES	Core
d8_eb10.2_12	d8_eb10_921_CCTAACACAC	0.28634	d8_eb10	921_CCTAACACAC	Post-Epib.	MES	Core
d8_eb10.2_19	d8_eb10_921_CCTAACACAC	0.28634	d8_eb10	921_CCTAACACAC	Post-Epib.	MES	Core
d8_eb10.2_20	d8_eb10_321*_TCACGCACAT	0.000243487	d8_eb10	321*_TCACGCACAT	Post-Epib.	MES	Core
d8_eb10.2_23	d8_eb10_921_CCTAACACAC	0.28634	d8_eb10	921_CCTAACACAC	Post-Epib.	MES	Core
d8_eb10.2_28	d8_eb10_1_TCCTTCACCA	0.00462624	d8_eb10	1_TCCTTCACCA	Post-Epib.	PGC	Core
d8_eb10.2_32	d8_eb10_921_CCTAACACAC	0.28634	d8_eb10	921_CCTAACACAC	Post-Epib.	MES	Core
d8_eb10.2_33	d8_eb10_1_ATCGTATTTG	0.00462624	d8_eb10	1_ATCGTATTTG	Post-Epib.	PGC	Core
d8_eb10.2_35	d8_eb10_921_CCTAACACAC	0.28634	d8_eb10	921_CCTAACACAC	Post-Epib.	S.ECT	Core
d8_eb10.2_37	d8_eb10_921_CCTAACACAC	0.28634	d8_eb10	921_CCTAACACAC	Post-Epib.	MES	Core
d8_eb10.2_38	d8_eb10_981*2*3*_ACCGACGAAA	8.11623e-05	d8_eb10	981*2*3*_ACCGACGAAA	Post-Epib.	PGC	Core
d8_eb10.2_40	d8_eb10_921_CCTAACACAC	0.28634	d8_eb10	921_CCTAACACAC	Post-Epib.	MES	Core
d8_eb10.2_42	d8_eb10_921_CCTAACACAC	0.28634	d8_eb10	921_CCTAACACAC	Post-Epib.	BP	Core
d8_eb10.2_43	d8_eb10_1_CCTAACACAC	0.11103	d8_eb10	1_CCTAACACAC	Post-Epib.	MES	Core
d8_eb10.2_44	d8_eb10_321_TCCTTCACCA	0.00121743	d8_eb10	321_TCCTTCACCA	Post-Epib.	PGC	Core
d8_eb10.2_46	d8_eb10_921_CCTAACACAC	0.28634	d8_eb10	921_CCTAACACAC	Post-Epib.	S.ECT	Core
d8_eb10.2_49	d8_eb10_921_CCTAACACAC	0.28634	d8_eb10	921_CCTAACACAC	Post-Epib.	BP	Core
d8_eb10.2_50	d8_eb10_9_CCTAACACAC	0.0584369	d8_eb10	9_CCTAACACAC	Post-Epib.	MES	Core
d8_eb10.2_51	d8_eb10_921_CCTAACACAC	0.28634	d8_eb10	921_CCTAACACAC	Post-Epib.	MES	Core
d8_eb10.2_54	d8_eb10_921_CCTAACACAC	0.28634	d8_eb10	921_CCTAACACAC	Post-Epib.	S.ECT	Core
d8_eb10.2_57	d8_eb10_921_CCTAACACAC	0.28634	d8_eb10	921_CCTAACACAC	Post-Epib.	MES	Core
d8_eb10.2_60	d8_eb10_9_CCTAACACAC	0.0584369	d8_eb10	9_CCTAACACAC	Post-Epib.	MES	Core
d8_eb10.2_65	d8_eb10_987654321_CCCGACGAGC	0.000486972	d8_eb10	987654321_CCCGACGAGC	Post-Epib.	BP	Core
d8_eb10.2_66	d8_eb10_921_CCTAACACAC	0.28634	d8_eb10	921_CCTAACACAC	Post-Epib.	S.ECT	Core
d8_eb10.2_67	d8_eb10_921_CCTAACACAC	0.28634	d8_eb10	921_CCTAACACAC	Post-Epib.	BP	Core
d8_eb10.2_69	d8_eb10_321_CACTGGTAAG	0.00202905	d8_eb10	321_CACTGGTAAG	Post-Epib.	MES	Core
d8_eb10.2_07	d8_eb10_921_CCTAACACAC	0.28634	d8_eb10	921_CCTAACACAC	Post-Epib.	MES	Core
d8_eb10.2_73	d8_eb10_1_CCTAACACAC	0.11103	d8_eb10	1_CCTAACACAC	Post-Epib.	MES	Core
d8_eb10.2_74	d8_eb10_1_AATGCCTCAA	0.00154208	d8_eb10	1_AATGCCTCAA	Post-Epib.	MES	Core
d8_eb10.2_86	d8_eb10_1_CCTAACACAC	0.11103	d8_eb10	1_CCTAACACAC	Post-Epib.	MES	Core
d8_eb10.2_89	d8_eb10_921_CCTAACACAC	0.28634	d8_eb10	921_CCTAACACAC	Post-Epib.	S.ECT	Core
d8_eb10.2_09	d8_eb10_1_CACTGGTAAG	0.0077104	d8_eb10	1_CACTGGTAAG	Post-Epib.	MES	Core
d8_eb10.2_92	d8_eb10_921_CCTAACACAC	0.28634	d8_eb10	921_CCTAACACAC	Post-Epib.	MES	Core
d8_eb10.2_94	d8_eb10_9_CCTAACACAC	0.0584369	d8_eb10	9_CCTAACACAC	Post-Epib.	MES	Core
d8_eb10.3_01	d8_eb10_921_CCTAACACAC	0.28634	d8_eb10	921_CCTAACACAC	Post-Epib.	MES	Core
d8_eb10.3_10	d8_eb10_9_ACAAACGCCG	0.00243487	d8_eb10	9_ACAAACGCCG	Post-Epib.	BP	Core
d8_eb10.3_13	d8_eb10_921_CCTAACACAC	0.28634	d8_eb10	921_CCTAACACAC	Post-Epib.	BP	Core
d8_eb10.3_16	d8_eb10_9_CCTAACACAC	0.0584369	d8_eb10	9_CCTAACACAC	Post-Epib.	MES	Core
d8_eb10.3_22	d8_eb10_921_CCTAACACAC	0.28634	d8_eb10	921_CCTAACACAC	Post-Epib.	BP	Core
d8_eb10.3_30	d8_eb10_921_CCTAACACAC	0.28634	d8_eb10	921_CCTAACACAC	Post-Epib.	PGC	Core
d8_eb10.3_31	d8_eb10_1_CCTAACACAC	0.11103	d8_eb10	1_CCTAACACAC	Post-Epib.	DE	Sub
d8_eb10.3_33	d8_eb10_1_AATAGACACC	0.00154208	d8_eb10	1_AATAGACACC	Post-Epib.	PGC	Core
d8_eb10.3_35	d8_eb10_9321_GAAAACCCAC	0.000162324	d8_eb10	9321_GAAAACCCAC	Post-Epib.	S.ECT	Core
d8_eb10.3_38	d8_eb10_94*1_CGTAGCCCGA	8.11623e-05	d8_eb10	94*1_CGTAGCCCGA	Post-Epib.	MES	Core
d8_eb10.3_39	d8_eb10_1*2*9_CCTAACACAC	0.0116874	d8_eb10	1*2*9_CCTAACACAC	Post-Epib.	MES	Core
d8_eb10.3_44	d8_eb10_1_CCTAACACAC	0.11103	d8_eb10	1_CCTAACACAC	Post-Epib.	S.ECT	Core
d8_eb10.3_47	d8_eb10_921_CCTAACACAC	0.28634	d8_eb10	921_CCTAACACAC	Post-Epib.	MES	Core
d8_eb10.3_51	d8_eb10_3_CACTGGTAAG	0.000811621	d8_eb10	3_CACTGGTAAG	Post-Epib.	MES	Core
d8_eb10.3_52	d8_eb10_921_CCTAACACAC	0.28634	d8_eb10	921_CCTAACACAC	Post-Epib.	MES	Core
d8_eb10.3_57	d8_eb10_1_CGAAACAACC	0.00308416	d8_eb10	1_CGAAACAACC	Post-Epib.	MES	Core
d8_eb10.3_06	d8_eb10_921_CCTAACACAC	0.28634	d8_eb10	921_CCTAACACAC	Post-Epib.	DE	Core
d8_eb10.3_60	d8_eb10_9*_ATCGTATTTG	0.000243487	d8_eb10	9*_ATCGTATTTG	Post-Epib.	MES	Core
d8_eb10.3_61	d8_eb10_1*2*9*_CCTAACACAC	0.0116874	d8_eb10	1*2*9*_CCTAACACAC	Post-Epib.	BP	Core
d8_eb10.3_69	d8_eb10_1*2*9*_CCTAACACAC	0.0116874	d8_eb10	1*2*9*_CCTAACACAC	Post-Epib.	MES	Core
d8_eb10.3_72	d8_eb10_543_AATCTGCAAC	0.000486972	d8_eb10	543_AATCTGCAAC	Post-Epib.	BP	Core
d8_eb10.3_74	d8_eb10_921_CCTAACACAC	0.28634	d8_eb10	921_CCTAACACAC	Post-Epib.	MES	Core
d8_eb10.3_75	d8_eb10_987654321_GAAAACCCAC	0.000486972	d8_eb10	987654321_GAAAACCCAC	Post-Epib.	BP	Core
d8_eb10.3_79	d8_eb10_921_CCTAACACAC	0.28634	d8_eb10	921_CCTAACACAC	Post-Epib.	MES	Core
d8_eb10.3_80	d8_eb10_9_CCTAACACAC	0.0584369	d8_eb10	9_CCTAACACAC	Post-Epib.	MES	Core
d8_eb10.3_81	d8_eb10_987_TATCCACGAC	8.11623e-05	d8_eb10	987_TATCCACGAC	Post-Epib.	S.ECT	Core
d8_eb10.3_82	d8_eb10_921_CCTAACACAC	0.28634	d8_eb10	921_CCTAACACAC	Post-Epib.	MES	Core
d8_eb10.3_84	d8_eb10_921_CCTAACACAC	0.28634	d8_eb10	921_CCTAACACAC	Post-Epib.	DE	Sub
d8_eb10.3_85	d8_eb10_921_CCTAACACAC	0.28634	d8_eb10	921_CCTAACACAC	Post-Epib.	BP	Core
d8_eb10.3_86	d8_eb10_1*2*9_CCTAACACAC	0.0116874	d8_eb10	1*2*9_CCTAACACAC	Post-Epib.	MES	Core
d8_eb10.3_92	d8_eb10_921_CCTAACACAC	0.28634	d8_eb10	921_CCTAACACAC	Post-Epib.	BP	Core
d8_eb10.4_14	d8_eb10_9_CCTAACACAC	0.0584369	d8_eb10	9_CCTAACACAC	Post-Epib.	MES	Core
d8_eb10.4_15	d8_eb10_921_CCTAACACAC	0.28634	d8_eb10	921_CCTAACACAC	Post-Epib.	BP	Sub
d8_eb10.4_18	d8_eb10_921_CCTAACACAC	0.28634	d8_eb10	921_CCTAACACAC	Post-Epib.	MES	Core
d8_eb10.4_19	d8_eb10_1_CACAGCGACA	0.00154208	d8_eb10	1_CACAGCGACA	Post-Epib.	BP	Core
d8_eb10.4_27	d8_eb10_921_CCTAACACAC	0.28634	d8_eb10	921_CCTAACACAC	Post-Epib.	BP	Core
d8_eb10.4_30	d8_eb10_321_CACTGGTAAG	0.00202905	d8_eb10	321_CACTGGTAAG	Post-Epib.	DE	Sub
d8_eb10.4_43	d8_eb10_7*8*9*_AAATGAACGA	8.11623e-05	d8_eb10	7*8*9*_AAATGAACGA	Post-Epib.	MES	Core
d8_eb10.4_53	d8_eb10_1_CCCGACGAGC	0.00308416	d8_eb10	1_CCCGACGAGC	Post-Epib.	S.ECT	Core
d8_eb10.4_60	d8_eb10_9856*3_ACAAACGCCG	0.000243487	d8_eb10	9856*3_ACAAACGCCG	Post-Epib.	MES	Core
d8_eb10.4_62	d8_eb10_986*7*4321*_TCACGCACAT	0.000243487	d8_eb10	986*7*4321*_TCACGCACAT	Post-Epib.	S.ECT	Core
d8_eb10.4_64	d8_eb10_921_CCTAACACAC	0.28634	d8_eb10	921_CCTAACACAC	Post-Epib.	MES	Core
d8_eb10.4_73	d8_eb10_9_CCTAACACAC	0.0584369	d8_eb10	9_CCTAACACAC	Post-Epib.	MES	Core
d8_eb10.4_78	d8_eb10_921_CCTAACACAC	0.28634	d8_eb10	921_CCTAACACAC	Post-Epib.	S.ECT	Core
d8_eb10.4_79	d8_eb10_1_CGAAACAACC	0.00308416	d8_eb10	1_CGAAACAACC	Post-Epib.	MES	Core
d8_eb10.4_08	d8_eb10_921_CCTAACACAC	0.28634	d8_eb10	921_CCTAACACAC	Post-Epib.	PGC	Core
d8_eb10.4_83	d8_eb10_921_CCTAACACAC	0.28634	d8_eb10	921_CCTAACACAC	Post-Epib.	MES	Core
d8_eb10.4_86	d8_eb10_987654*3_TAACGTCAAA	8.11623e-05	d8_eb10	987654*3_TAACGTCAAA	Post-Epib.	BP	Core
d8_eb10.4_89	d8_eb10_921_CCTAACACAC	0.28634	d8_eb10	921_CCTAACACAC	Post-Epib.	MES	Core
d8_eb10.4_93	d8_eb10_921_CCTAACACAC	0.28634	d8_eb10	921_CCTAACACAC	Post-Epib.	MES	Core
d8_eb7.1_17	d8_eb7_9874321_AATACATTCA	0.00155817	d8_eb7	9874321_AATACATTCA	Post-Epib.	DE	Core
d8_eb7.1_22	d8_eb7_765_CGCATTCTGA	0.00692521	d8_eb7	765_CGCATTCTGA	Post-Epib.	MES	Core
d8_eb7.1_23	d8_eb7_3_ACCGGTCACG	0.00554016	d8_eb7	3_ACCGGTCACG	Post-Epib.	MES	Core
d8_eb7.1_42	d8_eb7_7654321_CGCATTCTGA	0.00346261	d8_eb7	7654321_CGCATTCTGA	Post-Epib.	BP	Sub
d8_eb7.1_43	d8_eb7_3*4*5*21_ACCCAACCGG	0.000692521	d8_eb7	3*4*5*21_ACCCAACCGG	Post-Epib.	MES	Core
d8_eb7.1_48	d8_eb7_9874321_AATACATTCA	0.00155817	d8_eb7	9874321_AATACATTCA	Post-Epib.	MES	Core
d8_eb7.1_54	d8_eb7_9_ACCGGTCACG	0.00277008	d8_eb7	9_ACCGGTCACG	Post-Epib.	BP	Core
d8_eb7.1_62	d8_eb7_927_ACCGAGAATT	0.0124653	d8_eb7	927_ACCGAGAATT	Post-Epib.	S.ECT	Core
d8_eb7.1_67	d8_eb7_927_ACCGAGAATT	0.0124653	d8_eb7	927_ACCGAGAATT	Post-Epib.	BP	Core
d8_eb7.1_69	d8_eb7_76521_CGCATTCTGA	0.0017313	d8_eb7	76521_CGCATTCTGA	Post-Epib.	MES	Core
d8_eb7.1_82	d8_eb7_983*21_ACTTTAACTA	0.00017313	d8_eb7	983*21_ACTTTAACTA	Post-Epib.	S.ECT	Core
d8_eb7.1_85	d8_eb7_1_ATACGACCAA	0.00519391	d8_eb7	1_ATACGACCAA	Post-Epib.	MES	Core
d8_eb7.1_90	d8_eb7_92*1_CTCAACACTA	0.00017313	d8_eb7	92*1_CTCAACACTA	Post-Epib.	BP	Core
d8_eb7.1_93	d8_eb7_987654321_TACAGACTGT	0.00103878	d8_eb7	987654321_TACAGACTGT	Post-Epib.	S.ECT	Core
d8_eb7.2_15	d8_eb7_765_CGCATTCTGA	0.00692521	d8_eb7	765_CGCATTCTGA	Post-Epib.	MES	Core
d8_eb7.2_22	d8_eb7_5*_AGCAGATTGC	0.000346261	d8_eb7	5*_AGCAGATTGC	Post-Epib.	PGC	Core
d8_eb7.2_30	d8_eb7_7*_ACCGAGAATT	0.00467452	d8_eb7	7*_ACCGAGAATT	Post-Epib.	PGC	Core
d8_eb7.2_36	d8_eb7_1_ACTGTATTAG	0.00865652	d8_eb7	1_ACTGTATTAG	Post-Epib.	MES	Core
d8_eb7.2_39	d8_eb7_3_ACCGGTCACG	0.00554016	d8_eb7	3_ACCGGTCACG	Post-Epib.	S.ECT	Core
d8_eb7.2_43	d8_eb7_5*6*321_ACCGGTCACG	0.00277008	d8_eb7	5*6*321_ACCGGTCACG	Post-Epib.	MES	Core
d8_eb7.2_45	d8_eb7_765_CGCATTCTGA	0.00692521	d8_eb7	765_CGCATTCTGA	Post-Epib.	MES	Core
d8_eb7.2_50	d8_eb7_5*6*321_ACCGGTCACG	0.00277008	d8_eb7	5*6*321_ACCGGTCACG	Post-Epib.	BP	Core
d8_eb7.2_54	d8_eb7_927_ACCGAGAATT	0.0124653	d8_eb7	927_ACCGAGAATT	Post-Epib.	MES	Core
d8_eb7.2_55	d8_eb7_1_ACTGTATTAG	0.00865652	d8_eb7	1_ACTGTATTAG	Post-Epib.	S.ECT	Core
d8_eb7.2_56	d8_eb7_987_GCGAACACAC	0.00259695	d8_eb7	987_GCGAACACAC	Post-Epib.	MES	Core
d8_eb7.2_57	d8_eb7_927_ACCGAGAATT	0.0124653	d8_eb7	927_ACCGAGAATT	Post-Epib.	MES	Core
d8_eb7.2_83	d8_eb7_1*_ACCGGTCACG	0.00138504	d8_eb7	1*_ACCGGTCACG	Post-Epib.	S.ECT	Core
d8_eb7.2_86	d8_eb7_1_AATACATTCA	0.00519391	d8_eb7	1_AATACATTCA	Post-Epib.	BP	Core
d8_eb7.3_10	d8_eb7_987654321_ATACGACCAA	0.00311635	d8_eb7	987654321_ATACGACCAA	Post-Epib.	MES	Core
d8_eb7.3_18	d8_eb7_7652*1_CGCATTCTGA	0.0017313	d8_eb7	7652*1_CGCATTCTGA	Post-Epib.	MES	Core
d8_eb7.3_19	d8_eb7_765_CGCATTCTGA	0.00692521	d8_eb7	765_CGCATTCTGA	Post-Epib.	MES	Core
d8_eb7.3_25	d8_eb7_1_ACACAGCCCA	0.00346261	d8_eb7	1_ACACAGCCCA	Post-Epib.	MES	Core
d8_eb7.3_30	d8_eb7_7*_CGTTTCACTA	0.000519391	d8_eb7	7*_CGTTTCACTA	Post-Epib.	PGC	Core
d8_eb7.3_35	d8_eb7_987_GCGAACACAC	0.00259695	d8_eb7	987_GCGAACACAC	Post-Epib.	MES	Core
d8_eb7.3_43	d8_eb7_927_ACCGAGAATT	0.0124653	d8_eb7	927_ACCGAGAATT	Post-Epib.	BP	Core
d8_eb7.3_47	d8_eb7_7654321_ATGTCATCAC	0.000346261	d8_eb7	7654321_ATGTCATCAC	Post-Epib.	MES	Core
d8_eb7.3_49	d8_eb7_9874321_AACCGTTTAA	0.00103878	d8_eb7	9874321_AACCGTTTAA	Post-Epib.	S.ECT	Core
d8_eb7.3_54	d8_eb7_721_TACCACACGA	0.000692521	d8_eb7	721_TACCACACGA	Post-Epib.	MES	Core
d8_eb7.3_56	d8_eb7_74321_ACCCAACCGG	0.000692521	d8_eb7	74321_ACCCAACCGG	Post-Epib.	S.ECT	Core
d8_eb7.3_06	d8_eb7_3*_CTCTCCGGGC	0.000519391	d8_eb7	3*_CTCTCCGGGC	Post-Epib.	PGC	Core
d8_eb7.3_65	d8_eb7_3_CTCTCCGGGC	0.00207756	d8_eb7	3_CTCTCCGGGC	Post-Epib.	PGC	Core
d8_eb7.3_07	d8_eb7_1_AACCGTTTAA	0.00346261	d8_eb7	1_AACCGTTTAA	Post-Epib.	MES	Core
d8_eb7.3_70	d8_eb7_5*_ACCGGTCACG	0.00277008	d8_eb7	5*_ACCGGTCACG	Post-Epib.	MES	Core
d8_eb7.3_73	d8_eb7_94*321_CAACACCGAC	0.000346261	d8_eb7	94*321_CAACACCGAC	Post-Epib.	BP	Core
d8_eb7.3_76	d8_eb7_9_ACACAGCCCA	0.000692521	d8_eb7	9_ACACAGCCCA	Post-Epib.	MES	Core
d8_eb7.3_80	d8_eb7_1_ACTGTATTAG	0.00865652	d8_eb7	1_ACTGTATTAG	Post-Epib.	S.ECT	Core
d8_eb7.3_09	d8_eb7_5*6*7*8*9*21_GCGAACACAC	0.000865652	d8_eb7	5*6*7*8*9*21_GCGAACACAC	Post-Epib.	S.ECT	Core
d8_eb7.3_90	d8_eb7_96*7*_ACCCAACCGG	0.000692521	d8_eb7	96*7*_ACCCAACCGG	Post-Epib.	BP	Core
d8_eb7.3_92	d8_eb7_927_ACCGAGAATT	0.0124653	d8_eb7	927_ACCGAGAATT	Post-Epib.	BP	Core
d8_eb7.3_94	d8_eb7_74*5*6*321_ACCCAACCGG	0.000692521	d8_eb7	74*5*6*321_ACCCAACCGG	Post-Epib.	MES	Core
d8_eb7.4_14	d8_eb7_94*1_CAACACCGAC	0.000346261	d8_eb7	94*1_CAACACCGAC	Post-Epib.	MES	Core
d8_eb7.4_15	d8_eb7_98763_GCGAACACAC	0.000865652	d8_eb7	98763_GCGAACACAC	Post-Epib.	MES	Core
d8_eb7.4_16	d8_eb7_927_ACCGAGAATT	0.0124653	d8_eb7	927_ACCGAGAATT	Post-Epib.	MES	Core
d8_eb7.4_17	d8_eb7_96321_ACACAGAGAC	0.000346261	d8_eb7	96321_ACACAGAGAC	Post-Epib.	BP	Core
d8_eb7.4_29	d8_eb7_9*_GCGAACACAC	0.000865652	d8_eb7	9*_GCGAACACAC	Post-Epib.	S.ECT	Core
d8_eb7.4_03	d8_eb7_987654321_ACACAGAGAC	0.00207756	d8_eb7	987654321_ACACAGAGAC	Post-Epib.	MES	Core
d8_eb7.4_37	d8_eb7_5*6*7*4321_CGCATTCTGA	0.0017313	d8_eb7	5*6*7*4321_CGCATTCTGA	Post-Epib.	BP	Core
d8_eb7.4_44	d8_eb7_96*321_TAGCAAACAC	0.00017313	d8_eb7	96*321_TAGCAAACAC	Post-Epib.	MES	Core
d8_eb7.4_05	d8_eb7_7_CGCATTCTGA	0.00519391	d8_eb7	7_CGCATTCTGA	Post-Epib.	BP	Core
d8_eb7.4_56	d8_eb7_987654321_ACAACACAAC	0.00103878	d8_eb7	987654321_ACAACACAAC	Post-Epib.	MES	Core
d8_eb7.4_60	d8_eb7_987654321_ATACGACCAA	0.00311635	d8_eb7	987654321_ATACGACCAA	Post-Epib.	MES	Core
d8_eb7.4_61	d8_eb7_1_ACTGTATTAG	0.00865652	d8_eb7	1_ACTGTATTAG	Post-Epib.	S.ECT	Core
d8_eb7.4_64	d8_eb7_987654321_TGTTATACAC	0.00103878	d8_eb7	987654321_TGTTATACAC	Post-Epib.	S.ECT	Core
d8_eb7.4_68	d8_eb7_321_CTCTCCGGGC	0.000519391	d8_eb7	321_CTCTCCGGGC	Post-Epib.	PGC	Core
d8_eb7.4_07	d8_eb7_7_CGCATTCTGA	0.00519391	d8_eb7	7_CGCATTCTGA	Post-Epib.	MES	Core
d8_eb7.4_74	d8_eb7_9654321_ACTCAAACGC	0.00017313	d8_eb7	9654321_ACTCAAACGC	Post-Epib.	S.ECT	Core
d8_eb7.4_76	d8_eb7_1_CCAACCTTCA	0.0017313	d8_eb7	1_CCAACCTTCA	Post-Epib.	MES	Core
d8_eb7.4_78	d8_eb7_7*_AACCACAGAC	0.000519391	d8_eb7	7*_AACCACAGAC	Post-Epib.	MES	Core
d8_eb7.4_08	d8_eb7_741_TAGCCCAAAC	0.00017313	d8_eb7	741_TAGCCCAAAC	Post-Epib.	S.ECT	Core
d8_eb7.4_80	d8_eb7_5*6*7*8*9*43_CGCTCGACAT	0.00017313	d8_eb7	5*6*7*8*9*43_CGCTCGACAT	Post-Epib.	DE	Core
d8_eb7.4_85	d8_eb7_7_CAAAAGGCTG	0.000519391	d8_eb7	7_CAAAAGGCTG	Post-Epib.	MES	Core
d8_eb7.4_90	d8_eb7_987_CCAATACCCA	0.000519391	d8_eb7	987_CCAATACCCA	Post-Epib.	MES	Core
d8_eb7.4_93	d8_eb7_927_ACCGAGAATT	0.0124653	d8_eb7	927_ACCGAGAATT	Post-Epib.	BP	Core
d8_eb8.1_15	d8_eb8_9_ACTCACACTC	0.0384616	d8_eb8	9_ACTCACACTC	Post-Epib.	MES	Core
d8_eb8.1_16	d8_eb8_987*_CGTAGCCCGA	0.00887572	d8_eb8	987*_CGTAGCCCGA	Post-Epib.	MES	Core
d8_eb8.1_18	d8_eb8_9_CCTAACACAC	0.0299145	d8_eb8	9_CCTAACACAC	Post-Epib.	MES	Core
d8_eb8.1_23	d8_eb8_921_CCTAACACAC	0.0057528	d8_eb8	921_CCTAACACAC	Post-Epib.	DE	Core
d8_eb8.1_28	d8_eb8_9*41*7_CAAAAGGCTG	0.000986193	d8_eb8	9*41*7_CAAAAGGCTG	Post-Epib.	MES	Core
d8_eb8.1_03	d8_eb8_98765_CGTAGCCCGA	0.0147929	d8_eb8	98765_CGTAGCCCGA	Post-Epib.	MES	Core
d8_eb8.1_30	d8_eb8_9_AACACAGACG	0.0811966	d8_eb8	9_AACACAGACG	Post-Epib.	PGC	Core
d8_eb8.1_37	d8_eb8_9*65_CGTAGCCCGA	0.00295857	d8_eb8	9*65_CGTAGCCCGA	Post-Epib.	MES	Core
d8_eb8.1_49	d8_eb8_98321_GAGTGATGAC	0.00032873	d8_eb8	98321_GAGTGATGAC	Post-Epib.	DE	Core
d8_eb8.1_51	d8_eb8_987*21_AACACAGACG	0.0281066	d8_eb8	987*21_AACACAGACG	Post-Epib.	MES	Core
d8_eb8.1_54	d8_eb8_9_CGTAGCCCGA	0.0769229	d8_eb8	9_CGTAGCCCGA	Post-Epib.	DE	Core
d8_eb8.1_63	d8_eb8_987_CAAAAGGCTG	0.00493097	d8_eb8	987_CAAAAGGCTG	Post-Epib.	BP	Core
d8_eb8.1_79	d8_eb8_761_ATCCGAGCAC	0.00032873	d8_eb8	761_ATCCGAGCAC	Post-Epib.	S.ECT	Core
d8_eb8.1_08	d8_eb8_9_AACACAGACG	0.0811966	d8_eb8	9_AACACAGACG	Post-Epib.	PGC	Core
d8_eb8.1_83	d8_eb8_743*21_CAAAAGGCTG	0.000986193	d8_eb8	743*21_CAAAAGGCTG	Post-Epib.	PGC	Core
d8_eb8.1_89	d8_eb8_921_CCTAACACAC	0.0057528	d8_eb8	921_CCTAACACAC	Post-Epib.	BP	Core
d8_eb8.1_93	d8_eb8_9*85_CGTAGCCCGA	0.00295857	d8_eb8	9*85_CGTAGCCCGA	Post-Epib.	MES	Core
d8_eb8.1_94	d8_eb8_9_ACTCACACTC	0.0384616	d8_eb8	9_ACTCACACTC	Post-Epib.	MES	Core
d8_eb8.1_95	d8_eb8_1*2*3*4*7_CAAAAGGCTG	0.000986193	d8_eb8	1*2*3*4*7_CAAAAGGCTG	Post-Epib.	MES	Core
d8_eb8.2_14	d8_eb8_9_CCTAACACAC	0.0299145	d8_eb8	9_CCTAACACAC	Post-Epib.	MES	Core
d8_eb8.2_17	d8_eb8_9_CCTAACACAC	0.0299145	d8_eb8	9_CCTAACACAC	Post-Epib.	DE	Core
d8_eb8.2_04	d8_eb8_987*_TAACTGAACA	0.00147929	d8_eb8	987*_TAACTGAACA	Post-Epib.	MES	Core
d8_eb8.2_61	d8_eb8_987*21_AACACAGACG	0.0281066	d8_eb8	987*21_AACACAGACG	Post-Epib.	BP	Core
d8_eb8.2_62	d8_eb8_987*21_AACACAGACG	0.0281066	d8_eb8	987*21_AACACAGACG	Post-Epib.	BP	Core
d8_eb8.2_71	d8_eb8_921_CCTAACACAC	0.0057528	d8_eb8	921_CCTAACACAC	Post-Epib.	BP	Core
d8_eb8.2_82	d8_eb8_987*21_AACACAGACG	0.0281066	d8_eb8	987*21_AACACAGACG	Post-Epib.	S.ECT	Core
d8_eb8.2_85	d8_eb8_9_CTGTAAAACT	0.017094	d8_eb8	9_CTGTAAAACT	Post-Epib.	BP	Core
d8_eb8.2_86	d8_eb8_98765_CGTAGCCCGA	0.0147929	d8_eb8	98765_CGTAGCCCGA	Post-Epib.	MES	Core
d8_eb8.2_91	d8_eb8_9_CCTAACACAC	0.0299145	d8_eb8	9_CCTAACACAC	Post-Epib.	DE	Core
d8_eb8.2_92	d8_eb8_9_ACTCACACTC	0.0384616	d8_eb8	9_ACTCACACTC	Post-Epib.	MES	Core
d8_eb8.2_96	d8_eb8_74321_CAAAAGGCTG	0.000986193	d8_eb8	74321_CAAAAGGCTG	Post-Epib.	MES	Core
d8_eb8.3_01	d8_eb8_9_ACTCACACTC	0.0384616	d8_eb8	9_ACTCACACTC	Post-Epib.	MES	Core
d8_eb8.3_20	d8_eb8_987*21_AACACAGACG	0.0281066	d8_eb8	987*21_AACACAGACG	Post-Epib.	BP	Core
d8_eb8.3_24	d8_eb8_987_CGTAGCCCGA	0.0147929	d8_eb8	987_CGTAGCCCGA	Post-Epib.	BP	Core
d8_eb8.3_29	d8_eb8_54*761*_AAACGTAAAC	0.00032873	d8_eb8	54*761*_AAACGTAAAC	Post-Epib.	BP	Core
d8_eb8.3_31	d8_eb8_987_CGTAGCCCGA	0.0147929	d8_eb8	987_CGTAGCCCGA	Post-Epib.	MES	Core
d8_eb8.3_35	d8_eb8_7*21_AACACAGACG	0.00624589	d8_eb8	7*21_AACACAGACG	Post-Epib.	BP	Core
d8_eb8.3_37	d8_eb8_7*21_AACACAGACG	0.00624589	d8_eb8	7*21_AACACAGACG	Post-Epib.	BP	Core
d8_eb8.3_38	d8_eb8_98765_CGTAGCCCGA	0.0147929	d8_eb8	98765_CGTAGCCCGA	Post-Epib.	BP	Core
d8_eb8.3_39	d8_eb8_9_CTGTAAAACT	0.017094	d8_eb8	9_CTGTAAAACT	Post-Epib.	BP	Core
d8_eb8.3_43	d8_eb8_9_CGTGTTAAAA	0.0128205	d8_eb8	9_CGTGTTAAAA	Post-Epib.	BP	Core
d8_eb8.3_56	d8_eb8_9_AACACAGACG	0.0811966	d8_eb8	9_AACACAGACG	Post-Epib.	S.ECT	Core
d8_eb8.3_62	d8_eb8_9_AAACGTAAAC	0.00854699	d8_eb8	9_AAACGTAAAC	Post-Epib.	MES	Sub
d8_eb8.3_63	d8_eb8_987*21_AACACAGACG	0.0281066	d8_eb8	987*21_AACACAGACG	Post-Epib.	MES	Core
d8_eb8.3_66	d8_eb8_9_CTGTAAAACT	0.017094	d8_eb8	9_CTGTAAAACT	Post-Epib.	BP	Core
d8_eb8.3_67	d8_eb8_98765_CGTAGCCCGA	0.0147929	d8_eb8	98765_CGTAGCCCGA	Post-Epib.	MES	Core
d8_eb8.3_73	d8_eb8_321_ACACAGCCCA	0.000164365	d8_eb8	321_ACACAGCCCA	Post-Epib.	PGC	Core
d8_eb8.3_75	d8_eb8_92*1_AACACAGACG	0.00312295	d8_eb8	92*1_AACACAGACG	Post-Epib.	BP	Core
d8_eb8.3_77	d8_eb8_98765_CGTAGCCCGA	0.0147929	d8_eb8	98765_CGTAGCCCGA	Post-Epib.	MES	Core
d8_eb8.3_80	d8_eb8_987_CGTAGCCCGA	0.0147929	d8_eb8	987_CGTAGCCCGA	Post-Epib.	MES	Core
d8_eb8.3_86	d8_eb8_98321_TAACTGAACA	0.000986191	d8_eb8	98321_TAACTGAACA	Post-Epib.	BP	Core
d8_eb8.3_95	d8_eb8_765_CGTAGCCCGA	0.00887572	d8_eb8	765_CGTAGCCCGA	Post-Epib.	BP	Core
d8_eb8.4_10	d8_eb8_9_CGTAGCCCGA	0.0769229	d8_eb8	9_CGTAGCCCGA	Post-Epib.	BP	Core
d8_eb8.4_17	d8_eb8_987*21_AACACAGACG	0.0281066	d8_eb8	987*21_AACACAGACG	Post-Epib.	BP	Core
d8_eb8.4_19	d8_eb8_765_CGTGTTAAAA	0.00147929	d8_eb8	765_CGTGTTAAAA	Post-Epib.	DE	Core
d8_eb8.4_02	d8_eb8_9_ACTCACACTC	0.0384616	d8_eb8	9_ACTCACACTC	Post-Epib.	MES	Sub
d8_eb8.4_20	d8_eb8_983*6*7*21_TAACTGAACA	0.000493096	d8_eb8	983*6*7*21_TAACTGAACA	Post-Epib.	BP	Core
d8_eb8.4_21	d8_eb8_9_AACACAGACG	0.0811966	d8_eb8	9_AACACAGACG	Post-Epib.	BP	Core
d8_eb8.4_24	d8_eb8_921_AACACAGACG	0.0156148	d8_eb8	921_AACACAGACG	Post-Epib.	BP	Core
d8_eb8.4_30	d8_eb8_9876521*_CTACGTTAGT	0.000164365	d8_eb8	9876521*_CTACGTTAGT	Post-Epib.	MES	Core
d8_eb8.4_31	d8_eb8_7_CGTAGCCCGA	0.00295857	d8_eb8	7_CGTAGCCCGA	Post-Epib.	BP	Core
d8_eb8.4_33	d8_eb8_9_ACTCACACTC	0.0384616	d8_eb8	9_ACTCACACTC	Post-Epib.	MES	Core
d8_eb8.4_39	d8_eb8_987_TCTAGCACGA	0.000821827	d8_eb8	987_TCTAGCACGA	Post-Epib.	MES	Core
d8_eb8.4_04	d8_eb8_9_ACTCACACTC	0.0384616	d8_eb8	9_ACTCACACTC	Post-Epib.	MES	Core
d8_eb8.4_44	d8_eb8_765_CGTAGCCCGA	0.00887572	d8_eb8	765_CGTAGCCCGA	Post-Epib.	BP	Core
d8_eb8.4_46	d8_eb8_1_CGTAGCCCGA	0.0118343	d8_eb8	1_CGTAGCCCGA	Post-Epib.	BP	Core
d8_eb8.4_58	d8_eb8_9_CTGTAAAACT	0.017094	d8_eb8	9_CTGTAAAACT	Post-Epib.	MES	Sub
d8_eb8.4_62	d8_eb8_987*21_CGTGTTAAAA	0.00443788	d8_eb8	987*21_CGTGTTAAAA	Post-Epib.	MES	Core
d8_eb8.4_65	d8_eb8_9_CGTAGCCCGA	0.0769229	d8_eb8	9_CGTAGCCCGA	Post-Epib.	BP	Core
d8_eb8.4_66	d8_eb8_987*21_AACACAGACG	0.0281066	d8_eb8	987*21_AACACAGACG	Post-Epib.	BP	Core
d8_eb8.4_07	d8_eb8_9_ACTCACACTC	0.0384616	d8_eb8	9_ACTCACACTC	Post-Epib.	MES	Core
d8_eb8.4_72	d8_eb8_1_TCTCCCCACC	0.000657462	d8_eb8	1_TCTCCCCACC	Post-Epib.	MES	Core
d8_eb8.4_91	d8_eb8_921_CAAAAGGCTG	0.00493097	d8_eb8	921_CAAAAGGCTG	Post-Epib.	MES	Core
d8_eb8.4_92	d8_eb8_9_ACTCACACTC	0.0384616	d8_eb8	9_ACTCACACTC	Post-Epib.	MES	Core
d8_eb8.4_95	d8_eb8_987*_AACACAGACG	0.00936884	d8_eb8	987*_AACACAGACG	Post-Epib.	BP	Core
d8_eb9.1_01	d8_eb9_321_CAAAAGGCTG	0.014781	d8_eb9	321_CAAAAGGCTG	Post-Epib.	MES	Sub
d8_eb9.1_29	d8_eb9_3*_TAAATAAAAC	0.00161247	d8_eb9	3*_TAAATAAAAC	Post-Epib.	PGC	Core
d8_eb9.1_03	d8_eb9_3_TACCACACGA	0.00859987	d8_eb9	3_TACCACACGA	Post-Epib.	PGC	Core
d8_eb9.1_33	d8_eb9_1*_AAACACCAAA	0.0118248	d8_eb9	1*_AAACACCAAA	Post-Epib.	DE	Core
d8_eb9.1_37	d8_eb9_1_CAAAAGGCTG	0.0201559	d8_eb9	1_CAAAAGGCTG	Post-Epib.	PGC	Core
d8_eb9.1_40	d8_eb9_321_TACCACACGA	0.0118248	d8_eb9	321_TACCACACGA	Post-Epib.	MES	Sub
d8_eb9.1_55	d8_eb9_1_AGACGCCGAC	0.00403117	d8_eb9	1_AGACGCCGAC	Post-Epib.	PGC	Core
d8_eb9.1_56	d8_eb9_3_CAAAAGGCTG	0.0107498	d8_eb9	3_CAAAAGGCTG	Post-Epib.	PGC	Core
d8_eb9.1_60	d8_eb9_1_TACCACACGA	0.0161247	d8_eb9	1_TACCACACGA	Post-Epib.	S.ECT	Core
d8_eb9.1_64	d8_eb9_1_AAACACCAAA	0.044343	d8_eb9	1_AAACACCAAA	Post-Epib.	PGC	Core
d8_eb9.1_69	d8_eb9_321_TTTCCTTTCG	0.00295619	d8_eb9	321_TTTCCTTTCG	Post-Epib.	S.ECT	Core
d8_eb9.1_87	d8_eb9_5_TCGTCGACAG	0.000268744	d8_eb9	5_TCGTCGACAG	Post-Epib.	PGC	Core
d8_eb9.1_88	d8_eb9_321_AGACGTTGGA	0.0059124	d8_eb9	321_AGACGTTGGA	Post-Epib.	PGC	Core
d8_eb9.2_15	d8_eb9_1_AAACACCAAA	0.044343	d8_eb9	1_AAACACCAAA	Post-Epib.	MES	Core
d8_eb9.2_25	d8_eb9_1_TAAATAAAAC	0.00806236	d8_eb9	1_TAAATAAAAC	Post-Epib.	S.ECT	Core
d8_eb9.2_26	d8_eb9_21_AGCAGCGCGT	0.00107498	d8_eb9	21_AGCAGCGCGT	Post-Epib.	MES	Core
d8_eb9.2_28	d8_eb9_1_CAAAAGGCTG	0.0201559	d8_eb9	1_CAAAAGGCTG	Post-Epib.	MES	Core
d8_eb9.2_41	d8_eb9_1_AAACACCAAA	0.044343	d8_eb9	1_AAACACCAAA	Post-Epib.	MES	Core
d8_eb9.2_45	d8_eb9_3*_AAACACCAAA	0.00886859	d8_eb9	3*_AAACACCAAA	Post-Epib.	DE	Core
d8_eb9.2_46	d8_eb9_763*_AAACACCAAA	0.00295619	d8_eb9	763*_AAACACCAAA	Post-Epib.	PGC	Core
d8_eb9.2_49	d8_eb9_1*_CAAAAGGCTG	0.0053749	d8_eb9	1*_CAAAAGGCTG	Post-Epib.	PGC	Core
d8_eb9.2_56	d8_eb9_9_AGACGTTGGA	0.00268745	d8_eb9	9_AGACGTTGGA	Post-Epib.	PGC	Core
d8_eb9.2_67	d8_eb9_7_AAACACCAAA	0.00295619	d8_eb9	7_AAACACCAAA	Post-Epib.	PGC	Core
d8_eb9.2_75	d8_eb9_521_CAGCGTATCG	0.000537489	d8_eb9	521_CAGCGTATCG	Post-Epib.	PGC	Core
d8_eb9.2_76	d8_eb9_521_TGAATCGAGA	0.00161247	d8_eb9	521_TGAATCGAGA	Post-Epib.	PGC	Core
d8_eb9.2_80	d8_eb9_9_TACCACACGA	0.0053749	d8_eb9	9_TACCACACGA	Post-Epib.	MES	Core
d8_eb9.2_93	d8_eb9_321_TGAATCGAGA	0.00886859	d8_eb9	321_TGAATCGAGA	Post-Epib.	DE	Core
d8_eb9.2_95	d8_eb9_1_AAACACCAAA	0.044343	d8_eb9	1_AAACACCAAA	Post-Epib.	PGC	Core
d8_eb9.2_96	d8_eb9_9_AGCACCCCAC	0.00134372	d8_eb9	9_AGCACCCCAC	Post-Epib.	DE	Core
d8_eb9.3_01	d8_eb9_321_GTTTGATTCG	0.00295619	d8_eb9	321_GTTTGATTCG	Post-Epib.	BP	Core
d8_eb9.3_13	d8_eb9_321_CTGGGACTCA	0.0118248	d8_eb9	321_CTGGGACTCA	Post-Epib.	DE	Core
d8_eb9.3_19	d8_eb9_321_ACGAACGCAG	0.00295619	d8_eb9	321_ACGAACGCAG	Post-Epib.	MES	Core
d8_eb9.3_22	d8_eb9_321_TCGCTTCCCT	0.00886859	d8_eb9	321_TCGCTTCCCT	Post-Epib.	MES	Core
d8_eb9.3_23	d8_eb9_3_TCGCTTCCCT	0.0064499	d8_eb9	3_TCGCTTCCCT	Post-Epib.	PGC	Core
d8_eb9.3_25	d8_eb9_1_CATTACGACT	0.00403117	d8_eb9	1_CATTACGACT	Post-Epib.	MES	Core
d8_eb9.3_26	d8_eb9_1_CTGTCCAGTC	0.0120935	d8_eb9	1_CTGTCCAGTC	Post-Epib.	S.ECT	Core
d8_eb9.3_03	d8_eb9_3_AGAGCTTGCC	0.00429994	d8_eb9	3_AGAGCTTGCC	Post-Epib.	S.ECT	Core
d8_eb9.3_33	d8_eb9_9_AAACACCAAA	0.014781	d8_eb9	9_AAACACCAAA	Post-Epib.	PGC	Core
d8_eb9.3_37	d8_eb9_321_CGTAATCGCA	0.0236497	d8_eb9	321_CGTAATCGCA	Post-Epib.	S.ECT	Core
d8_eb9.3_38	d8_eb9_321_TGCAGACACA	0.0059124	d8_eb9	321_TGCAGACACA	Post-Epib.	PGC	Core
d8_eb9.3_45	d8_eb9_3_TGCAGACACA	0.00429994	d8_eb9	3_TGCAGACACA	Post-Epib.	PGC	Core
d8_eb9.3_49	d8_eb9_21_AGAGCTTGCC	0.00214996	d8_eb9	21_AGAGCTTGCC	Post-Epib.	MES	Core
d8_eb9.3_56	d8_eb9_3_CTGTCCAGTC	0.0064499	d8_eb9	3_CTGTCCAGTC	Post-Epib.	PGC	Core
d8_eb9.3_63	d8_eb9_9_GCAACACATG	0.00134372	d8_eb9	9_GCAACACATG	Post-Epib.	MES	Core
d8_eb9.3_72	d8_eb9_1*_CGTAATCGCA	0.00859987	d8_eb9	1*_CGTAATCGCA	Post-Epib.	PGC	Core
d8_eb9.3_08	d8_eb9_1_CGTAATCGCA	0.0322496	d8_eb9	1_CGTAATCGCA	Post-Epib.	PGC	Core
d8_eb9.3_82	d8_eb9_1_CGTAATCGCA	0.0322496	d8_eb9	1_CGTAATCGCA	Post-Epib.	S.ECT	Core
d8_eb9.3_84	d8_eb9_21_CTGTCCAGTC	0.00322494	d8_eb9	21_CTGTCCAGTC	Post-Epib.	S.ECT	Core
d8_eb9.4_15	d8_eb9_1_AAACACCAAA	0.044343	d8_eb9	1_AAACACCAAA	Post-Epib.	MES	Sub
d8_eb9.4_22	d8_eb9_921_TCGCTTCCCT	0.00403117	d8_eb9	921_TCGCTTCCCT	Post-Epib.	S.ECT	Core
d8_eb9.4_03	d8_eb9_921_AGTGACTTCT	0.00134372	d8_eb9	921_AGTGACTTCT	Post-Epib.	S.ECT	Core
d8_eb9.4_30	d8_eb9_921_CGTAATCGCA	0.0107498	d8_eb9	921_CGTAATCGCA	Post-Epib.	BP	Core
d8_eb9.4_35	d8_eb9_21_GGGTCATCAA	0.00107498	d8_eb9	21_GGGTCATCAA	Post-Epib.	S.ECT	Core
d8_eb9.4_38	d8_eb9_1*_AAACACCAAA	0.0118248	d8_eb9	1*_AAACACCAAA	Post-Epib.	MES	Sub
d8_eb9.4_04	d8_eb9_921_CGTAATCGCA	0.0107498	d8_eb9	921_CGTAATCGCA	Post-Epib.	MES	Sub
d8_eb9.4_42	d8_eb9_3_CTGGGACTCA	0.00859987	d8_eb9	3_CTGGGACTCA	Post-Epib.	MES	Core
d8_eb9.4_56	d8_eb9_1_CTGGGACTCA	0.0161247	d8_eb9	1_CTGGGACTCA	Post-Epib.	S.ECT	Core
d8_eb9.4_59	d8_eb9_3*_CTGGGACTCA	0.00322494	d8_eb9	3*_CTGGGACTCA	Post-Epib.	BP	Core
d8_eb9.4_66	d8_eb9_3_CGTAATCGCA	0.0171998	d8_eb9	3_CGTAATCGCA	Post-Epib.	MES	Sub
d8_eb9.4_75	d8_eb9_921_CGTAATCGCA	0.0107498	d8_eb9	921_CGTAATCGCA	Post-Epib.	MES	Core
d8_eb9.4_93	d8_eb9_5*6*7*_TGAATCGAGA	0.000806232	d8_eb9	5*6*7*_TGAATCGAGA	Post-Epib.	PGC	Core
d9_eb10.1_01	d9_eb10_1_CAGCTTTGAG	0.00396282	d9_eb10	1_CAGCTTTGAG	Post-Epib.	S.ECT	Core
d9_eb10.1_17	d9_eb10_9_ATTACGTAGT	0.00670627	d9_eb10	9_ATTACGTAGT	Post-Epib.	PGC	Core
d9_eb10.1_20	d9_eb10_7_AAGTTACATA	0.00106691	d9_eb10	7_AAGTTACATA	Post-Epib.	MES	Core
d9_eb10.1_21	d9_eb10_9*4321_AACTCCTCCA	0.000152416	d9_eb10	9*4321_AACTCCTCCA	Post-Epib.	S.ECT	Core
d9_eb10.1_23	d9_eb10_7_CACCCCTGGA	0.00853529	d9_eb10	7_CACCCCTGGA	Post-Epib.	PGC	Core
d9_eb10.1_24	d9_eb10_9_ACTAGATAGG	0.0217954	d9_eb10	9_ACTAGATAGG	Post-Epib.	MES	Core
d9_eb10.1_25	d9_eb10_98721_CTCCAAGACG	0.0103643	d9_eb10	98721_CTCCAAGACG	Post-Epib.	DE	Core
d9_eb10.1_30	d9_eb10_98765_CTCCAAGACG	0.00259108	d9_eb10	98765_CTCCAAGACG	Post-Epib.	S.ECT	Core
d9_eb10.1_31	d9_eb10_76521_GTGACACGTG	0.000152416	d9_eb10	76521_GTGACACGTG	Post-Epib.	BP	Core
d9_eb10.1_35	d9_eb10_921_ACTAGATAGG	0.00792563	d9_eb10	921_ACTAGATAGG	Post-Epib.	MES	Core
d9_eb10.1_39	d9_eb10_521_CTCCAAGACG	0.00259108	d9_eb10	521_CTCCAAGACG	Post-Epib.	S.ECT	Core
d9_eb10.1_44	d9_eb10_3_CCGGAAAACG	0.000609664	d9_eb10	3_CCGGAAAACG	Post-Epib.	PGC	Core
d9_eb10.1_45	d9_eb10_1_AACCACAGAC	0.00198141	d9_eb10	1_AACCACAGAC	Post-Epib.	MES	Core
d9_eb10.1_47	d9_eb10_7_CCCACAGCTT	0.00106691	d9_eb10	7_CCCACAGCTT	Post-Epib.	MES	Core
d9_eb10.1_50	d9_eb10_921_ACTAGATAGG	0.00792563	d9_eb10	921_ACTAGATAGG	Post-Epib.	MES	Core
d9_eb10.1_06	d9_eb10_9_CTTGGAGGCT	0.00670627	d9_eb10	9_CTTGGAGGCT	Post-Epib.	MES	Core
d9_eb10.1_65	d9_eb10_3_CTCCAAGACG	0.0103643	d9_eb10	3_CTCCAAGACG	Post-Epib.	MES	Sub
d9_eb10.1_68	d9_eb10_321_CTCCAAGACG	0.0181375	d9_eb10	321_CTCCAAGACG	Post-Epib.	S.ECT	Core
d9_eb10.1_07	d9_eb10_9_CCTAACACAC	0.00167657	d9_eb10	9_CCTAACACAC	Post-Epib.	BP	Core
d9_eb10.1_76	d9_eb10_3*21_ACATCAACCG	0.000914495	d9_eb10	3*21_ACATCAACCG	Post-Epib.	BP	Core
d9_eb10.1_80	d9_eb10_321_CGTAGCCCGA	0.00320073	d9_eb10	321_CGTAGCCCGA	Post-Epib.	MES	Core
d9_eb10.1_83	d9_eb10_9_CTCCAAGACG	0.0285017	d9_eb10	9_CTCCAAGACG	Post-Epib.	S.ECT	Core
d9_eb10.1_89	d9_eb10_9876541_TAAAAACAGG	0.000304833	d9_eb10	9876541_TAAAAACAGG	Post-Epib.	MES	Core
d9_eb10.1_90	d9_eb10_921_ACTAGATAGG	0.00792563	d9_eb10	921_ACTAGATAGG	Post-Epib.	MES	Core
d9_eb10.1_91	d9_eb10_9_TTTCCTTTCG	0.0050297	d9_eb10	9_TTTCCTTTCG	Post-Epib.	PGC	Core
d9_eb10.2_14	d9_eb10_7*_ATTACGTAGT	0.00182899	d9_eb10	7*_ATTACGTAGT	Post-Epib.	PGC	Core
d9_eb10.2_19	d9_eb10_321_ACCCATCCCA	0.00106691	d9_eb10	321_ACCCATCCCA	Post-Epib.	DE	Core
d9_eb10.2_20	d9_eb10_761*_CACCCCTGGA	0.00365797	d9_eb10	761*_CACCCCTGGA	Post-Epib.	PGC	Core
d9_eb10.2_22	d9_eb10_9_CTCCAAGACG	0.0285017	d9_eb10	9_CTCCAAGACG	Post-Epib.	S.ECT	Core
d9_eb10.2_23	d9_eb10_1_ACTAGATAGG	0.0257583	d9_eb10	1_ACTAGATAGG	Post-Epib.	MES	Core
d9_eb10.2_24	d9_eb10_761*_CACCCCTGGA	0.00365797	d9_eb10	761*_CACCCCTGGA	Post-Epib.	PGC	Core
d9_eb10.2_26	d9_eb10_941_AAGCAGCGTT	0.000457248	d9_eb10	941_AAGCAGCGTT	Post-Epib.	S.ECT	Core
d9_eb10.2_28	d9_eb10_987_CTCCAAGACG	0.00259108	d9_eb10	987_CTCCAAGACG	Post-Epib.	S.ECT	Core
d9_eb10.2_03	d9_eb10_9*_ACTAGATAGG	0.00396282	d9_eb10	9*_ACTAGATAGG	Post-Epib.	MES	Core
d9_eb10.2_32	d9_eb10_1_CACCCCTGGA	0.0158513	d9_eb10	1_CACCCCTGGA	Post-Epib.	MES	Core
d9_eb10.2_35	d9_eb10_7*_ACTAGATAGG	0.00594422	d9_eb10	7*_ACTAGATAGG	Post-Epib.	BP	Core
d9_eb10.2_37	d9_eb10_1_ACTAGATAGG	0.0257583	d9_eb10	1_ACTAGATAGG	Post-Epib.	MES	Core
d9_eb10.2_40	d9_eb10_321_CTCCAAGACG	0.0181375	d9_eb10	321_CTCCAAGACG	Post-Epib.	MES	Sub
d9_eb10.2_53	d9_eb10_7_CACCCCTGGA	0.00853529	d9_eb10	7_CACCCCTGGA	Post-Epib.	PGC	Core
d9_eb10.2_56	d9_eb10_7*_CACCCCTGGA	0.00365797	d9_eb10	7*_CACCCCTGGA	Post-Epib.	PGC	Core
d9_eb10.2_61	d9_eb10_98721_CTTGGAGGCT	0.00243865	d9_eb10	98721_CTTGGAGGCT	Post-Epib.	MES	Core
d9_eb10.2_63	d9_eb10_9_ACTAGATAGG	0.0217954	d9_eb10	9_ACTAGATAGG	Post-Epib.	MES	Core
d9_eb10.2_64	d9_eb10_94*1_CTCCAAGACG	0.00259108	d9_eb10	94*1_CTCCAAGACG	Post-Epib.	S.ECT	Core
d9_eb10.2_68	d9_eb10_9854321_CTCCAAGACG	0.00259108	d9_eb10	9854321_CTCCAAGACG	Post-Epib.	MES	Core
d9_eb10.2_69	d9_eb10_1_AAGCAGCGTT	0.00594422	d9_eb10	1_AAGCAGCGTT	Post-Epib.	MES	Core
d9_eb10.2_76	d9_eb10_3*_CTTATCAAAC	0.000152416	d9_eb10	3*_CTTATCAAAC	Post-Epib.	PGC	Core
d9_eb10.2_08	d9_eb10_98721_CTTGGAGGCT	0.00243865	d9_eb10	98721_CTTGGAGGCT	Post-Epib.	MES	Core
d9_eb10.2_80	d9_eb10_1_ACATCAACCG	0.00594422	d9_eb10	1_ACATCAACCG	Post-Epib.	BP	Core
d9_eb10.2_83	d9_eb10_1_ACTAGATAGG	0.0257583	d9_eb10	1_ACTAGATAGG	Post-Epib.	DE	Core
d9_eb10.2_88	d9_eb10_9_AAGCAGCGTT	0.0050297	d9_eb10	9_AAGCAGCGTT	Post-Epib.	MES	Core
d9_eb10.2_91	d9_eb10_3_GTCACGCACT	0.000609664	d9_eb10	3_GTCACGCACT	Post-Epib.	PGC	Core
d9_eb10.3_11	d9_eb10_1_ATTACGTAGT	0.00792563	d9_eb10	1_ATTACGTAGT	Post-Epib.	MES	Sub
d9_eb10.3_02	d9_eb10_96523*_CGTAGCCCGA	0.000457248	d9_eb10	96523*_CGTAGCCCGA	Post-Epib.	MES	Core
d9_eb10.3_25	d9_eb10_7_TGCCGCGGAG	0.00106691	d9_eb10	7_TGCCGCGGAG	Post-Epib.	PGC	Core
d9_eb10.3_28	d9_eb10_7_ATTACGTAGT	0.00426764	d9_eb10	7_ATTACGTAGT	Post-Epib.	PGC	Core
d9_eb10.3_30	d9_eb10_9*_ACTAGATAGG	0.00396282	d9_eb10	9*_ACTAGATAGG	Post-Epib.	MES	Core
d9_eb10.3_05	d9_eb10_1_CTCCAAGACG	0.033684	d9_eb10	1_CTCCAAGACG	Post-Epib.	DE	Core
d9_eb10.3_51	d9_eb10_9874*1_ACAAAAACCG	0.000152416	d9_eb10	9874*1_ACAAAAACCG	Post-Epib.	MES	Core
d9_eb10.3_54	d9_eb10_21_ACCGGTCACG	0.000152416	d9_eb10	21_ACCGGTCACG	Post-Epib.	MES	Sub
d9_eb10.3_75	d9_eb10_94*5*8*321_ATCTAACCCG	0.000152416	d9_eb10	94*5*8*321_ATCTAACCCG	Post-Epib.	BP	Core
d9_eb10.3_79	d9_eb10_761*_CACCCCTGGA	0.00365797	d9_eb10	761*_CACCCCTGGA	Post-Epib.	PGC	Core
d9_eb10.3_86	d9_eb10_1_ACTAGATAGG	0.0257583	d9_eb10	1_ACTAGATAGG	Post-Epib.	S.ECT	Core
d9_eb10.3_94	d9_eb10_3*21_ACATCAACCG	0.000914495	d9_eb10	3*21_ACATCAACCG	Post-Epib.	BP	Core
d9_eb10.3_95	d9_eb10_98721_CTTGGAGGCT	0.00243865	d9_eb10	98721_CTTGGAGGCT	Post-Epib.	MES	Core
d9_eb10.4_11	d9_eb10_921_TTGACGACCA	0.000609664	d9_eb10	921_TTGACGACCA	Post-Epib.	MES	Core
d9_eb10.4_14	d9_eb10_5_CTCCAAGACG	0.00259108	d9_eb10	5_CTCCAAGACG	Post-Epib.	MES	Core
d9_eb10.4_19	d9_eb10_321_CTCCAAGACG	0.0181375	d9_eb10	321_CTCCAAGACG	Post-Epib.	S.ECT	Core
d9_eb10.4_02	d9_eb10_965_CGTAGCCCGA	0.000457248	d9_eb10	965_CGTAGCCCGA	Post-Epib.	MES	Core
d9_eb10.4_21	d9_eb10_7_CACCCCTGGA	0.00853529	d9_eb10	7_CACCCCTGGA	Post-Epib.	PGC	Core
d9_eb10.4_22	d9_eb10_321_AGCAGATTGC	0.00106691	d9_eb10	321_AGCAGATTGC	Post-Epib.	BP	Core
d9_eb10.4_36	d9_eb10_1_CTAATCAGTC	0.00198141	d9_eb10	1_CTAATCAGTC	Post-Epib.	PGC	Core
d9_eb10.4_43	d9_eb10_76541_TCACGCACAT	0.000152416	d9_eb10	76541_TCACGCACAT	Post-Epib.	S.ECT	Core
d9_eb10.4_05	d9_eb10_3_CTGTCCAGTC	0.000609664	d9_eb10	3_CTGTCCAGTC	Post-Epib.	S.ECT	Core
d9_eb10.4_50	d9_eb10_1*2*9*_ACTAGATAGG	0.00198141	d9_eb10	1*2*9*_ACTAGATAGG	Post-Epib.	MES	Core
d9_eb10.4_58	d9_eb10_527*8*1_GTACGCATCT	0.000152416	d9_eb10	527*8*1_GTACGCATCT	Post-Epib.	MES	Core
d9_eb10.4_68	d9_eb10_9_CTCCAAGACG	0.0285017	d9_eb10	9_CTCCAAGACG	Post-Epib.	MES	Core
d9_eb10.4_07	d9_eb10_1_CAGCTTTGAG	0.00396282	d9_eb10	1_CAGCTTTGAG	Post-Epib.	MES	Core
d9_eb10.4_72	d9_eb10_9654321_CTCCAAGACG	0.00259108	d9_eb10	9654321_CTCCAAGACG	Post-Epib.	S.ECT	Core
d9_eb10.4_08	d9_eb10_9_TTTCCTTTCG	0.0050297	d9_eb10	9_TTTCCTTTCG	Post-Epib.	S.ECT	Core
d9_eb7.1_16	d9_eb7_7_ACAGGAGAAC	0.00259516	d9_eb7	7_ACAGGAGAAC	Post-Epib.	PGC	Core
d9_eb7.1_17	d9_eb7_7_CGCGTACCTA	0.00519031	d9_eb7	7_CGCGTACCTA	Post-Epib.	S.ECT	Core
d9_eb7.1_21	d9_eb7_1_CCTACATTGT	0.00692042	d9_eb7	1_CCTACATTGT	Post-Epib.	BP	Core
d9_eb7.1_24	d9_eb7_1*_AATAGACACC	0.00519031	d9_eb7	1*_AATAGACACC	Post-Epib.	S.ECT	Core
d9_eb7.1_04	d9_eb7_3_CTCGTGTAAC	0.0346021	d9_eb7	3_CTCGTGTAAC	Post-Epib.	BP	Core
d9_eb7.1_43	d9_eb7_1_CTCGTGTAAC	0.0692042	d9_eb7	1_CTCGTGTAAC	Post-Epib.	MES	Core
d9_eb7.1_48	d9_eb7_9_CTCGTGTAAC	0.0432527	d9_eb7	9_CTCGTGTAAC	Post-Epib.	BP	Core
d9_eb7.1_63	d9_eb7_1_CTCGTGTAAC	0.0692042	d9_eb7	1_CTCGTGTAAC	Post-Epib.	PGC	Core
d9_eb7.1_83	d9_eb7_9874321_GCCGAGCACT	0.000865054	d9_eb7	9874321_GCCGAGCACT	Post-Epib.	S.ECT	Core
d9_eb7.1_86	d9_eb7_3*_AGACCCAGTT	0.0129758	d9_eb7	3*_AGACCCAGTT	Post-Epib.	S.ECT	Core
d9_eb7.2_18	d9_eb7_1_AGACCCAGTT	0.0346021	d9_eb7	1_AGACCCAGTT	Post-Epib.	S.ECT	Core
d9_eb7.2_38	d9_eb7_1*_CTCGTGTAAC	0.0173011	d9_eb7	1*_CTCGTGTAAC	Post-Epib.	BP	Core
d9_eb7.2_04	d9_eb7_1_GTCCGATGCC	0.00692042	d9_eb7	1_GTCCGATGCC	Post-Epib.	S.ECT	Core
d9_eb7.2_06	d9_eb7_3*_AAACACCAAA	0.00259516	d9_eb7	3*_AAACACCAAA	Post-Epib.	S.ECT	Core
d9_eb7.2_61	d9_eb7_3_AGACCCAGTT	0.0173011	d9_eb7	3_AGACCCAGTT	Post-Epib.	PGC	Core
d9_eb7.2_74	d9_eb7_9_ACTGTCATAG	0.00432527	d9_eb7	9_ACTGTCATAG	Post-Epib.	MES	Core
d9_eb7.2_08	d9_eb7_5*_CTGTAAAACT	0.000865054	d9_eb7	5*_CTGTAAAACT	Post-Epib.	BP	Core
d9_eb7.2_81	d9_eb7_3_AGACCCAGTT	0.0173011	d9_eb7	3_AGACCCAGTT	Post-Epib.	MES	Core
d9_eb7.3_16	d9_eb7_7*_CGTGTTAAAA	0.000865054	d9_eb7	7*_CGTGTTAAAA	Post-Epib.	S.ECT	Core
d9_eb7.3_28	d9_eb7_9*_CTCGTGTAAC	0.00865054	d9_eb7	9*_CTCGTGTAAC	Post-Epib.	S.ECT	Core
d9_eb7.3_35	d9_eb7_5_CTCGTGTAAC	0.0173011	d9_eb7	5_CTCGTGTAAC	Post-Epib.	PGC	Core
d9_eb7.3_04	d9_eb7_9_CAAAAGGCTG	0.0129758	d9_eb7	9_CAAAAGGCTG	Post-Epib.	MES	Core
d9_eb7.3_46	d9_eb7_1_CCGGTAGTAC	0.00692042	d9_eb7	1_CCGGTAGTAC	Post-Epib.	MES	Core
d9_eb7.3_47	d9_eb7_9_AGCGCCCCCA	0.00432527	d9_eb7	9_AGCGCCCCCA	Post-Epib.	PGC	Core
d9_eb7.3_07	d9_eb7_1_CCTAACACAC	0.00692042	d9_eb7	1_CCTAACACAC	Post-Epib.	MES	Core
d9_eb7.3_79	d9_eb7_3*_AGACCCAGTT	0.0129758	d9_eb7	3*_AGACCCAGTT	Post-Epib.	BP	Core
d9_eb7.4_23	d9_eb7_321_CAAAAGGCTG	0.00519031	d9_eb7	321_CAAAAGGCTG	Post-Epib.	MES	Core
d9_eb7.4_47	d9_eb7_7_CGCGTACCTA	0.00519031	d9_eb7	7_CGCGTACCTA	Post-Epib.	MES	Core
d9_eb7.4_64	d9_eb7_9_CTCGTGTAAC	0.0432527	d9_eb7	9_CTCGTGTAAC	Post-Epib.	PGC	Core
d9_eb7.4_74	d9_eb7_1_CTCGTGTAAC	0.0692042	d9_eb7	1_CTCGTGTAAC	Post-Epib.	BP	Core
d9_eb7.4_80	d9_eb7_921_CAAAAGGCTG	0.00259516	d9_eb7	921_CAAAAGGCTG	Post-Epib.	MES	Core
d9_eb7.4_82	d9_eb7_3_AATAGACACC	0.0103806	d9_eb7	3_AATAGACACC	Post-Epib.	MES	Core
d9_eb8.1_01	d9_eb8_1_AATGCCTCAA	0.0116952	d9_eb8	1_AATGCCTCAA	Post-Epib.	MES	Core
d9_eb8.1_11	d9_eb8_76543_ACAAACGCCG	0.000835376	d9_eb8	76543_ACAAACGCCG	Post-Epib.	MES	Core
d9_eb8.1_12	d9_eb8_98721_AACGCAAAAT	0.00623749	d9_eb8	98721_AACGCAAAAT	Post-Epib.	MES	Core
d9_eb8.1_16	d9_eb8_1_ACCTCTCATG	0.0233905	d9_eb8	1_ACCTCTCATG	Post-Epib.	MES	Core
d9_eb8.1_18	d9_eb8_1_AATGCCTCAA	0.0116952	d9_eb8	1_AATGCCTCAA	Post-Epib.	S.ECT	Core
d9_eb8.1_02	d9_eb8_981_TTCAGCAGCC	0.00891068	d9_eb8	981_TTCAGCAGCC	Post-Epib.	S.ECT	Core
d9_eb8.1_23	d9_eb8_987654321_ATAAAGAACG	0.00194921	d9_eb8	987654321_ATAAAGAACG	Post-Epib.	MES	Core
d9_eb8.1_26	d9_eb8_981_ACCTCTCATG	0.0111384	d9_eb8	981_ACCTCTCATG	Post-Epib.	S.ECT	Core
d9_eb8.1_27	d9_eb8_5*6*941_CATCACCCAG	5.56917e-05	d9_eb8	5*6*941_CATCACCCAG	Post-Epib.	MES	Core
d9_eb8.1_28	d9_eb8_9874321_TTGTCCCTAT	0.0013366	d9_eb8	9874321_TTGTCCCTAT	Post-Epib.	MES	Core
d9_eb8.1_03	d9_eb8_9*_TTCAGCAGCC	0.00356426	d9_eb8	9*_TTCAGCAGCC	Post-Epib.	BP	Core
d9_eb8.1_30	d9_eb8_321_TTGTCCCTAT	0.000445534	d9_eb8	321_TTGTCCCTAT	Post-Epib.	BP	Core
d9_eb8.1_36	d9_eb8_9*_AACGCAAAAT	0.00311874	d9_eb8	9*_AACGCAAAAT	Post-Epib.	MES	Core
d9_eb8.1_38	d9_eb8_76543_ACAAACGCCG	0.000835376	d9_eb8	76543_ACAAACGCCG	Post-Epib.	MES	Core
d9_eb8.1_04	d9_eb8_98721_AACGCAAAAT	0.00623749	d9_eb8	98721_AACGCAAAAT	Post-Epib.	DE	Core
d9_eb8.1_40	d9_eb8_9874*5*6*321_TTCAGCAGCC	0.000891068	d9_eb8	9874*5*6*321_TTCAGCAGCC	Post-Epib.	MES	Core
d9_eb8.1_45	d9_eb8_76543_ACAAACGCCG	0.000835376	d9_eb8	76543_ACAAACGCCG	Post-Epib.	MES	Core
d9_eb8.1_47	d9_eb8_321_ACAAACGCCG	0.000556917	d9_eb8	321_ACAAACGCCG	Post-Epib.	MES	Core
d9_eb8.1_48	d9_eb8_78*9*6543_TATCCCGTAA	0.00105814	d9_eb8	78*9*6543_TATCCCGTAA	Post-Epib.	BP	Core
d9_eb8.1_05	d9_eb8_9*6543_CTGTCCAGTC	0.000501227	d9_eb8	9*6543_CTGTCCAGTC	Post-Epib.	MES	Core
d9_eb8.1_54	d9_eb8_987_AACGCAAAAT	0.000779687	d9_eb8	987_AACGCAAAAT	Post-Epib.	MES	Core
d9_eb8.1_55	d9_eb8_721_TATCCCGTAA	0.00105814	d9_eb8	721_TATCCCGTAA	Post-Epib.	MES	Core
d9_eb8.1_59	d9_eb8_981_ACCTCTCATG	0.0111384	d9_eb8	981_ACCTCTCATG	Post-Epib.	MES	Core
d9_eb8.1_60	d9_eb8_987654321_ATAAAGAACG	0.00194921	d9_eb8	987654321_ATAAAGAACG	Post-Epib.	MES	Core
d9_eb8.1_62	d9_eb8_9654321_TTCAGCAGCC	0.000891068	d9_eb8	9654321_TTCAGCAGCC	Post-Epib.	MES	Core
d9_eb8.1_69	d9_eb8_7*_ACCTTACAAG	0.000222768	d9_eb8	7*_ACCTTACAAG	Post-Epib.	S.ECT	Core
d9_eb8.1_07	d9_eb8_981_ACCTCTCATG	0.0111384	d9_eb8	981_ACCTCTCATG	Post-Epib.	MES	Core
d9_eb8.1_72	d9_eb8_78*9*_TATCCCGTAA	0.00105814	d9_eb8	78*9*_TATCCCGTAA	Post-Epib.	BP	Core
d9_eb8.1_73	d9_eb8_1_GTCGTATGCC	0.00233905	d9_eb8	1_GTCGTATGCC	Post-Epib.	S.ECT	Core
d9_eb8.1_78	d9_eb8_9_ACCTCTCATG	0.020049	d9_eb8	9_ACCTCTCATG	Post-Epib.	MES	Core
d9_eb8.1_80	d9_eb8_9874321_CTTGTTTGTC	0.000668301	d9_eb8	9874321_CTTGTTTGTC	Post-Epib.	BP	Core
d9_eb8.1_84	d9_eb8_1_ACCTCTCATG	0.0233905	d9_eb8	1_ACCTCTCATG	Post-Epib.	MES	Core
d9_eb8.1_87	d9_eb8_9874321_TTGTCCCTAT	0.0013366	d9_eb8	9874321_TTGTCCCTAT	Post-Epib.	BP	Core
d9_eb8.1_89	d9_eb8_761_TCACGCACAT	5.56917e-05	d9_eb8	761_TCACGCACAT	Post-Epib.	S.ECT	Core
d9_eb8.1_09	d9_eb8_9_ACCTCTCATG	0.020049	d9_eb8	9_ACCTCTCATG	Post-Epib.	MES	Core
d9_eb8.1_92	d9_eb8_981_ACCTCTCATG	0.0111384	d9_eb8	981_ACCTCTCATG	Post-Epib.	BP	Core
d9_eb8.1_94	d9_eb8_98765_TATCCCGTAA	0.00317443	d9_eb8	98765_TATCCCGTAA	Post-Epib.	MES	Core
d9_eb8.1_95	d9_eb8_1_TATCCCGTAA	0.0222209	d9_eb8	1_TATCCCGTAA	Post-Epib.	MES	Core
d9_eb8.1_96	d9_eb8_761*_TTCAGCAGCC	0.000891068	d9_eb8	761*_TTCAGCAGCC	Post-Epib.	MES	Core
d9_eb8.2_13	d9_eb8_981_GTCGTATGCC	0.00111384	d9_eb8	981_GTCGTATGCC	Post-Epib.	S.ECT	Core
d9_eb8.2_15	d9_eb8_987654321_CAACGGTTTC	0.00116953	d9_eb8	987654321_CAACGGTTTC	Post-Epib.	MES	Core
d9_eb8.2_16	d9_eb8_9*6543_CTGTCCAGTC	0.000501227	d9_eb8	9*6543_CTGTCCAGTC	Post-Epib.	BP	Core
d9_eb8.2_24	d9_eb8_96541_TATCCCGTAA	0.00211629	d9_eb8	96541_TATCCCGTAA	Post-Epib.	MES	Core
d9_eb8.2_27	d9_eb8_9874321_TTCAGCAGCC	0.0053464	d9_eb8	9874321_TTCAGCAGCC	Post-Epib.	MES	Core
d9_eb8.2_33	d9_eb8_98741_TATCCCGTAA	0.00105814	d9_eb8	98741_TATCCCGTAA	Post-Epib.	PGC	Core
d9_eb8.2_34	d9_eb8_9876541_TATCCCGTAA	0.00317443	d9_eb8	9876541_TATCCCGTAA	Post-Epib.	MES	Core
d9_eb8.2_35	d9_eb8_9_TATCCCGTAA	0.0190465	d9_eb8	9_TATCCCGTAA	Post-Epib.	MES	Core
d9_eb8.2_38	d9_eb8_961*2*5*_TATCCCGTAA	0.00105814	d9_eb8	961*2*5*_TATCCCGTAA	Post-Epib.	BP	Core
d9_eb8.2_40	d9_eb8_7_AACGCAAAAT	0.00155938	d9_eb8	7_AACGCAAAAT	Post-Epib.	MES	Core
d9_eb8.2_45	d9_eb8_9876541_TATCCCGTAA	0.00317443	d9_eb8	9876541_TATCCCGTAA	Post-Epib.	MES	Core
d9_eb8.2_46	d9_eb8_96541_TGTAATATTT	0.000111384	d9_eb8	96541_TGTAATATTT	Post-Epib.	MES	Core
d9_eb8.2_47	d9_eb8_9_TTCAGCAGCC	0.0160392	d9_eb8	9_TTCAGCAGCC	Post-Epib.	MES	Core
d9_eb8.2_48	d9_eb8_3_ACCCCTACCG	0.000111384	d9_eb8	3_ACCCCTACCG	Post-Epib.	MES	Core
d9_eb8.2_49	d9_eb8_7*8*1_CTTATCAAAC	0.000111384	d9_eb8	7*8*1_CTTATCAAAC	Post-Epib.	MES	Core
d9_eb8.2_51	d9_eb8_1*_ACCTCTCATG	0.00334151	d9_eb8	1*_ACCTCTCATG	Post-Epib.	MES	Core
d9_eb8.2_54	d9_eb8_7*8*1_TATCCCGTAA	0.00211629	d9_eb8	7*8*1_TATCCCGTAA	Post-Epib.	MES	Core
d9_eb8.2_56	d9_eb8_9_TATCCCGTAA	0.0190465	d9_eb8	9_TATCCCGTAA	Post-Epib.	MES	Core
d9_eb8.2_59	d9_eb8_98763*_CTTGGAGGCT	5.56917e-05	d9_eb8	98763*_CTTGGAGGCT	Post-Epib.	MES	Core
d9_eb8.2_06	d9_eb8_98743_TTCAGCAGCC	0.000891068	d9_eb8	98743_TTCAGCAGCC	Post-Epib.	MES	Core
d9_eb8.2_60	d9_eb8_1_AATGCCTCAA	0.0116952	d9_eb8	1_AATGCCTCAA	Post-Epib.	MES	Core
d9_eb8.2_71	d9_eb8_7*_ACCTTACAAG	0.000222768	d9_eb8	7*_ACCTTACAAG	Post-Epib.	S.ECT	Core
d9_eb8.2_72	d9_eb8_76543*21_AGACTATGCT	5.56917e-05	d9_eb8	76543*21_AGACTATGCT	Post-Epib.	MES	Core
d9_eb8.2_76	d9_eb8_98721_AACGCAAAAT	0.00623749	d9_eb8	98721_AACGCAAAAT	Post-Epib.	MES	Core
d9_eb8.2_77	d9_eb8_98721_ATAAAGAACG	0.00222767	d9_eb8	98721_ATAAAGAACG	Post-Epib.	MES	Core
d9_eb8.2_79	d9_eb8_7*8*9*4321_TTCAGCAGCC	0.000891068	d9_eb8	7*8*9*4321_TTCAGCAGCC	Post-Epib.	MES	Core
d9_eb8.2_08	d9_eb8_3*4*5*_ACATCCTACA	5.56917e-05	d9_eb8	3*4*5*_ACATCCTACA	Post-Epib.	MES	Core
d9_eb8.2_84	d9_eb8_7_AACGCAAAAT	0.00155938	d9_eb8	7_AACGCAAAAT	Post-Epib.	BP	Core
d9_eb8.2_86	d9_eb8_1_ACCTCTCATG	0.0233905	d9_eb8	1_ACCTCTCATG	Post-Epib.	MES	Core
d9_eb8.2_87	d9_eb8_9_ACCGGTCACG	0.00501223	d9_eb8	9_ACCGGTCACG	Post-Epib.	S.ECT	Core
d9_eb8.2_90	d9_eb8_9_TGCCAAAAAG	0.00100245	d9_eb8	9_TGCCAAAAAG	Post-Epib.	MES	Core
d9_eb8.2_91	d9_eb8_1*_GCCGAGCACT	0.000167075	d9_eb8	1*_GCCGAGCACT	Post-Epib.	PGC	Core
d9_eb8.2_92	d9_eb8_9*45*6*34_TTCAGCAGCC	0.000891068	d9_eb8	9*45*6*34_TTCAGCAGCC	Post-Epib.	MES	Core
d9_eb8.2_94	d9_eb8_981_ACCTCTCATG	0.0111384	d9_eb8	981_ACCTCTCATG	Post-Epib.	MES	Core
d9_eb8.3_01	d9_eb8_9874321_TTGTCCCTAT	0.0013366	d9_eb8	9874321_TTGTCCCTAT	Post-Epib.	MES	Core
d9_eb8.3_11	d9_eb8_9_ACCTCTCATG	0.020049	d9_eb8	9_ACCTCTCATG	Post-Epib.	MES	Core
d9_eb8.3_12	d9_eb8_9_AACGCAAAAT	0.0140343	d9_eb8	9_AACGCAAAAT	Post-Epib.	S.ECT	Core
d9_eb8.3_15	d9_eb8_7654321_AATACACCAC	5.56917e-05	d9_eb8	7654321_AATACACCAC	Post-Epib.	DE	Core
d9_eb8.3_18	d9_eb8_981_ACCTCTCATG	0.0111384	d9_eb8	981_ACCTCTCATG	Post-Epib.	MES	Core
d9_eb8.3_19	d9_eb8_987654321_CAACGGTTTC	0.00116953	d9_eb8	987654321_CAACGGTTTC	Post-Epib.	DE	Core
d9_eb8.3_20	d9_eb8_98721_AACGCAAAAT	0.00623749	d9_eb8	98721_AACGCAAAAT	Post-Epib.	MES	Core
d9_eb8.3_23	d9_eb8_9872*34*5*6*1_GTCCGATGCC	5.56917e-05	d9_eb8	9872*34*5*6*1_GTCCGATGCC	Post-Epib.	DE	Core
d9_eb8.3_24	d9_eb8_9*_TTCAGCAGCC	0.00356426	d9_eb8	9*_TTCAGCAGCC	Post-Epib.	MES	Core
d9_eb8.3_29	d9_eb8_98765_TATCCCGTAA	0.00317443	d9_eb8	98765_TATCCCGTAA	Post-Epib.	MES	Core
d9_eb8.3_03	d9_eb8_9*_TTCAGCAGCC	0.00356426	d9_eb8	9*_TTCAGCAGCC	Post-Epib.	MES	Core
d9_eb8.3_34	d9_eb8_981*2*3*4*5*6*7*_ATAAAGAACG	0.000278458	d9_eb8	981*2*3*4*5*6*7*_ATAAAGAACG	Post-Epib.	MES	Core
d9_eb8.3_35	d9_eb8_9_TATCCCGTAA	0.0190465	d9_eb8	9_TATCCCGTAA	Post-Epib.	MES	Core
d9_eb8.3_04	d9_eb8_1_AATGCCTCAA	0.0116952	d9_eb8	1_AATGCCTCAA	Post-Epib.	MES	Core
d9_eb8.3_40	d9_eb8_9_TTCAGCAGCC	0.0160392	d9_eb8	9_TTCAGCAGCC	Post-Epib.	MES	Core
d9_eb8.3_42	d9_eb8_9*81*_ACCTCTCATG	0.00111384	d9_eb8	9*81*_ACCTCTCATG	Post-Epib.	MES	Core
d9_eb8.3_43	d9_eb8_98721_AACGCAAAAT	0.00623749	d9_eb8	98721_AACGCAAAAT	Post-Epib.	MES	Core
d9_eb8.3_46	d9_eb8_987654321_CAACGGTTTC	0.00116953	d9_eb8	987654321_CAACGGTTTC	Post-Epib.	S.ECT	Core
d9_eb8.3_51	d9_eb8_921_AACGCAAAAT	0.000779687	d9_eb8	921_AACGCAAAAT	Post-Epib.	MES	Core
d9_eb8.3_52	d9_eb8_98765_CTGTAAAACT	0.000167075	d9_eb8	98765_CTGTAAAACT	Post-Epib.	BP	Core
d9_eb8.3_54	d9_eb8_9874321_CTTGTTTGTC	0.000668301	d9_eb8	9874321_CTTGTTTGTC	Post-Epib.	BP	Core
d9_eb8.3_57	d9_eb8_9_TATCCCGTAA	0.0190465	d9_eb8	9_TATCCCGTAA	Post-Epib.	MES	Core
d9_eb8.3_59	d9_eb8_76541_TTTCCAGGTA	0.000167075	d9_eb8	76541_TTTCCAGGTA	Post-Epib.	BP	Core
d9_eb8.3_63	d9_eb8_981_AACACACCCA	0.00111384	d9_eb8	981_AACACACCCA	Post-Epib.	MES	Core
d9_eb8.3_65	d9_eb8_1_ACCTCTCATG	0.0233905	d9_eb8	1_ACCTCTCATG	Post-Epib.	MES	Core
d9_eb8.3_07	d9_eb8_1_AATGCCTCAA	0.0116952	d9_eb8	1_AATGCCTCAA	Post-Epib.	BP	Core
d9_eb8.3_81	d9_eb8_1_ACCTCTCATG	0.0233905	d9_eb8	1_ACCTCTCATG	Post-Epib.	MES	Core
d9_eb8.3_83	d9_eb8_9874*5*6*1_AACATGAACG	0.000222768	d9_eb8	9874*5*6*1_AACATGAACG	Post-Epib.	S.ECT	Core
d9_eb8.3_84	d9_eb8_981_ACCTCTCATG	0.0111384	d9_eb8	981_ACCTCTCATG	Post-Epib.	MES	Core
d9_eb8.3_89	d9_eb8_9_ACCGGTCACG	0.00501223	d9_eb8	9_ACCGGTCACG	Post-Epib.	MES	Core
d9_eb8.3_90	d9_eb8_9_ACCTCTCATG	0.020049	d9_eb8	9_ACCTCTCATG	Post-Epib.	MES	Core
d9_eb8.3_92	d9_eb8_1_ACCTCTCATG	0.0233905	d9_eb8	1_ACCTCTCATG	Post-Epib.	MES	Core
d9_eb8.4_01	d9_eb8_941_TATCCCGTAA	0.00211629	d9_eb8	941_TATCCCGTAA	Post-Epib.	MES	Core
d9_eb8.4_10	d9_eb8_987654321_ATAAAGAACG	0.00194921	d9_eb8	987654321_ATAAAGAACG	Post-Epib.	MES	Core
d9_eb8.4_12	d9_eb8_96*7*4*5*_TTCAGCAGCC	0.000891068	d9_eb8	96*7*4*5*_TTCAGCAGCC	Post-Epib.	MES	Core
d9_eb8.4_17	d9_eb8_541_TTTCCAGGTA	0.000167075	d9_eb8	541_TTTCCAGGTA	Post-Epib.	BP	Core
d9_eb8.4_20	d9_eb8_741_CAAGCCCTGA	5.56917e-05	d9_eb8	741_CAAGCCCTGA	Post-Epib.	PGC	Core
d9_eb8.4_22	d9_eb8_941_TATCCCGTAA	0.00211629	d9_eb8	941_TATCCCGTAA	Post-Epib.	MES	Core
d9_eb8.4_28	d9_eb8_9876543_AACACACCCA	0.000111384	d9_eb8	9876543_AACACACCCA	Post-Epib.	MES	Core
d9_eb8.4_29	d9_eb8_9*6543_CTGTCCAGTC	0.000501227	d9_eb8	9*6543_CTGTCCAGTC	Post-Epib.	BP	Core
d9_eb8.4_03	d9_eb8_1_CAACACCGAG	0.00116952	d9_eb8	1_CAACACCGAG	Post-Epib.	MES	Core
d9_eb8.4_31	d9_eb8_9_ACCTCTCATG	0.020049	d9_eb8	9_ACCTCTCATG	Post-Epib.	MES	Core
d9_eb8.4_33	d9_eb8_98721_AGCGCATTCC	0.000445534	d9_eb8	98721_AGCGCATTCC	Post-Epib.	MES	Core
d9_eb8.4_34	d9_eb8_987654321_TTCAGCAGCC	0.00623747	d9_eb8	987654321_TTCAGCAGCC	Post-Epib.	MES	Core
d9_eb8.4_35	d9_eb8_92*7*_AACGCAAAAT	0.000779687	d9_eb8	92*7*_AACGCAAAAT	Post-Epib.	MES	Core
d9_eb8.4_44	d9_eb8_98721_AACGCAAAAT	0.00623749	d9_eb8	98721_AACGCAAAAT	Post-Epib.	S.ECT	Core
d9_eb8.4_45	d9_eb8_1_AATGCCTCAA	0.0116952	d9_eb8	1_AATGCCTCAA	Post-Epib.	MES	Core
d9_eb8.4_47	d9_eb8_3_TATCCCGTAA	0.00211629	d9_eb8	3_TATCCCGTAA	Post-Epib.	BP	Core
d9_eb8.4_60	d9_eb8_9_ACCGGTCACG	0.00501223	d9_eb8	9_ACCGGTCACG	Post-Epib.	MES	Core
d9_eb8.4_62	d9_eb8_1_AATGCCTCAA	0.0116952	d9_eb8	1_AATGCCTCAA	Post-Epib.	MES	Core
d9_eb8.4_65	d9_eb8_965_TTCAGCAGCC	0.000891068	d9_eb8	965_TTCAGCAGCC	Post-Epib.	MES	Core
d9_eb8.4_66	d9_eb8_9_ACCGGTCACG	0.00501223	d9_eb8	9_ACCGGTCACG	Post-Epib.	MES	Core
d9_eb8.4_74	d9_eb8_1_ACAAACGCCG	0.00584761	d9_eb8	1_ACAAACGCCG	Post-Epib.	MES	Core
d9_eb8.4_78	d9_eb8_9874*5*6*1_AACATGAACG	0.000222768	d9_eb8	9874*5*6*1_AACATGAACG	Post-Epib.	MES	Core
d9_eb8.4_82	d9_eb8_9876541_TTTCCAGGTA	0.000501227	d9_eb8	9876541_TTTCCAGGTA	Post-Epib.	MES	Core
d9_eb8.4_84	d9_eb8_1_AATGCCTCAA	0.0116952	d9_eb8	1_AATGCCTCAA	Post-Epib.	MES	Core
d9_eb8.4_87	d9_eb8_1*_AATCAACCAC	0.000167075	d9_eb8	1*_AATCAACCAC	Post-Epib.	S.ECT	Core
d9_eb8.4_89	d9_eb8_1_AACGCAAAAT	0.0163734	d9_eb8	1_AACGCAAAAT	Post-Epib.	MES	Core
d9_eb8.4_94	d9_eb8_1_AATGCCTCAA	0.0116952	d9_eb8	1_AATGCCTCAA	Post-Epib.	MES	Core
d9_eb8.4_95	d9_eb8_1_AATGCCTCAA	0.0116952	d9_eb8	1_AATGCCTCAA	Post-Epib.	MES	Core
d9_eb8.4_96	d9_eb8_9_ACCGGTCACG	0.00501223	d9_eb8	9_ACCGGTCACG	Post-Epib.	DE	Core
d9_eb9.1_01	d9_eb9_1*2*9*_CCTAACACAC	0.00589922	d9_eb9	1*2*9*_CCTAACACAC	Post-Epib.	S.ECT	Core
d9_eb9.1_10	d9_eb9_1_AATGCCTCAA	0.0157845	d9_eb9	1_AATGCCTCAA	Post-Epib.	PGC	Core
d9_eb9.1_11	d9_eb9_9876543_AAACACCAAA	0.00956635	d9_eb9	9876543_AAACACCAAA	Post-Epib.	MES	Core
d9_eb9.1_17	d9_eb9_9_AAACACCAAA	0.0325256	d9_eb9	9_AAACACCAAA	Post-Epib.	BP	Core
d9_eb9.1_18	d9_eb9_1*_CACACGTTAC	0.00159439	d9_eb9	1*_CACACGTTAC	Post-Epib.	MES	Core
d9_eb9.1_20	d9_eb9_1_CCTAACACAC	0.0648917	d9_eb9	1_CCTAACACAC	Post-Epib.	MES	Core
d9_eb9.1_21	d9_eb9_1_CCTAACACAC	0.0648917	d9_eb9	1_CCTAACACAC	Post-Epib.	MES	Core
d9_eb9.1_27	d9_eb9_96*7*8*5*_AAACACCAAA	0.00191327	d9_eb9	96*7*8*5*_AAACACCAAA	Post-Epib.	BP	Core
d9_eb9.1_30	d9_eb9_9*21_ACCCAACCGG	0.000318878	d9_eb9	9*21_ACCCAACCGG	Post-Epib.	DE	Core
d9_eb9.1_31	d9_eb9_96*7*21_ATCACCAGCC	0.000398597	d9_eb9	96*7*21_ATCACCAGCC	Post-Epib.	MES	Core
d9_eb9.1_34	d9_eb9_1_AATAGCACTG	0.0122768	d9_eb9	1_AATAGCACTG	Post-Epib.	MES	Core
d9_eb9.1_35	d9_eb9_9_CCTAACACAC	0.0501436	d9_eb9	9_CCTAACACAC	Post-Epib.	MES	Core
d9_eb9.1_42	d9_eb9_921_AAACACCAAA	0.0363521	d9_eb9	921_AAACACCAAA	Post-Epib.	MES	Core
d9_eb9.1_47	d9_eb9_921_CCTAACACAC	0.0560428	d9_eb9	921_CCTAACACAC	Post-Epib.	S.ECT	Core
d9_eb9.1_52	d9_eb9_1_AATGCCTCAA	0.0157845	d9_eb9	1_AATGCCTCAA	Post-Epib.	MES	Core
d9_eb9.1_56	d9_eb9_986*7*21_ATCACCAGCC	0.000398597	d9_eb9	986*7*21_ATCACCAGCC	Post-Epib.	DE	Core
d9_eb9.1_59	d9_eb9_3*4*9*21_CAAGCCCTGA	0.000478316	d9_eb9	3*4*9*21_CAAGCCCTGA	Post-Epib.	S.ECT	Core
d9_eb9.1_60	d9_eb9_983*4*7*_AAACACCAAA	0.00382653	d9_eb9	983*4*7*_AAACACCAAA	Post-Epib.	BP	Core
d9_eb9.1_67	d9_eb9_1_CACACGTTAC	0.00701532	d9_eb9	1_CACACGTTAC	Post-Epib.	MES	Sub
d9_eb9.1_69	d9_eb9_96321_AATAGCACTG	0.000558036	d9_eb9	96321_AATAGCACTG	Post-Epib.	BP	Core
d9_eb9.1_70	d9_eb9_1_CCTAACACAC	0.0648917	d9_eb9	1_CCTAACACAC	Post-Epib.	MES	Core
d9_eb9.1_73	d9_eb9_9_CTGTCCAGTC	0.00406569	d9_eb9	9_CTGTCCAGTC	Post-Epib.	MES	Core
d9_eb9.1_74	d9_eb9_921_ATCACCAGCC	0.00757336	d9_eb9	921_ATCACCAGCC	Post-Epib.	MES	Core
d9_eb9.1_77	d9_eb9_921_CCTAACACAC	0.0560428	d9_eb9	921_CCTAACACAC	Post-Epib.	BP	Core
d9_eb9.1_85	d9_eb9_321_CAAGCCCTGA	0.00095663	d9_eb9	321_CAAGCCCTGA	Post-Epib.	S.ECT	Core
d9_eb9.1_88	d9_eb9_9_AAACACCAAA	0.0325256	d9_eb9	9_AAACACCAAA	Post-Epib.	S.ECT	Core
d9_eb9.1_09	d9_eb9_7*_ACCCAACCGG	0.000956633	d9_eb9	7*_ACCCAACCGG	Post-Epib.	BP	Core
d9_eb9.1_92	d9_eb9_96*321_AGCAGCGCGT	0.000159438	d9_eb9	96*321_AGCAGCGCGT	Post-Epib.	BP	Core
d9_eb9.1_93	d9_eb9_9876543_AAACACCAAA	0.00956635	d9_eb9	9876543_AAACACCAAA	Post-Epib.	MES	Core
d9_eb9.1_95	d9_eb9_921_CCTAACACAC	0.0560428	d9_eb9	921_CCTAACACAC	Post-Epib.	S.ECT	Core
d9_eb9.2_12	d9_eb9_1*2*9_ACCCAACCGG	0.000318878	d9_eb9	1*2*9_ACCCAACCGG	Post-Epib.	BP	Core
d9_eb9.2_13	d9_eb9_921_CCTAACACAC	0.0560428	d9_eb9	921_CCTAACACAC	Post-Epib.	MES	Core
d9_eb9.2_17	d9_eb9_9876543_AAACACCAAA	0.00956635	d9_eb9	9876543_AAACACCAAA	Post-Epib.	MES	Core
d9_eb9.2_21	d9_eb9_981_CAAGCCCTGA	0.000478316	d9_eb9	981_CAAGCCCTGA	Post-Epib.	DE	Core
d9_eb9.2_03	d9_eb9_9*_AATAGCACTG	0.00167411	d9_eb9	9*_AATAGCACTG	Post-Epib.	DE	Core
d9_eb9.2_30	d9_eb9_1_AATGCCTCAA	0.0157845	d9_eb9	1_AATGCCTCAA	Post-Epib.	MES	Core
d9_eb9.2_31	d9_eb9_9_TCATCCACCG	0.00135523	d9_eb9	9_TCATCCACCG	Post-Epib.	S.ECT	Core
d9_eb9.2_32	d9_eb9_1_CCTAACACAC	0.0648917	d9_eb9	1_CCTAACACAC	Post-Epib.	MES	Core
d9_eb9.2_35	d9_eb9_7*_CGTAGCCCGA	0.000239158	d9_eb9	7*_CGTAGCCCGA	Post-Epib.	DE	Core
d9_eb9.2_45	d9_eb9_921_CCTAACACAC	0.0560428	d9_eb9	921_CCTAACACAC	Post-Epib.	MES	Core
d9_eb9.2_47	d9_eb9_5*_AAACACCAAA	0.00191327	d9_eb9	5*_AAACACCAAA	Post-Epib.	MES	Core
d9_eb9.2_49	d9_eb9_1_AGCAGCGCGT	0.00350765	d9_eb9	1_AGCAGCGCGT	Post-Epib.	BP	Core
d9_eb9.2_05	d9_eb9_1_CCTAACACAC	0.0648917	d9_eb9	1_CCTAACACAC	Post-Epib.	MES	Core
d9_eb9.2_50	d9_eb9_987_AAACACCAAA	0.00382653	d9_eb9	987_AAACACCAAA	Post-Epib.	MES	Sub
d9_eb9.2_51	d9_eb9_9_CAAGCCCTGA	0.00813139	d9_eb9	9_CAAGCCCTGA	Post-Epib.	MES	Core
d9_eb9.2_52	d9_eb9_9_CTGTCCAGTC	0.00406569	d9_eb9	9_CTGTCCAGTC	Post-Epib.	DE	Core
d9_eb9.2_56	d9_eb9_98765_GCGAACACAC	0.000159438	d9_eb9	98765_GCGAACACAC	Post-Epib.	DE	Core
d9_eb9.2_62	d9_eb9_7*8*9*63_AAACACCAAA	0.00191327	d9_eb9	7*8*9*63_AAACACCAAA	Post-Epib.	MES	Sub
d9_eb9.2_69	d9_eb9_9_CAAGCCCTGA	0.00813139	d9_eb9	9_CAAGCCCTGA	Post-Epib.	MES	Core
d9_eb9.2_71	d9_eb9_9*_AATAGCACTG	0.00167411	d9_eb9	9*_AATAGCACTG	Post-Epib.	MES	Core
d9_eb9.2_77	d9_eb9_921_CCTAACACAC	0.0560428	d9_eb9	921_CCTAACACAC	Post-Epib.	BP	Core
d9_eb9.2_78	d9_eb9_98543_AAACACCAAA	0.00191327	d9_eb9	98543_AAACACCAAA	Post-Epib.	MES	Core
d9_eb9.2_82	d9_eb9_3_ATGGATCACG	0.000239158	d9_eb9	3_ATGGATCACG	Post-Epib.	MES	Core
d9_eb9.2_85	d9_eb9_9_AAACACCAAA	0.0325256	d9_eb9	9_AAACACCAAA	Post-Epib.	BP	Core
d9_eb9.2_89	d9_eb9_921_CCTAACACAC	0.0560428	d9_eb9	921_CCTAACACAC	Post-Epib.	MES	Core
d9_eb9.2_09	d9_eb9_7*_ATCACCAGCC	0.00119579	d9_eb9	7*_ATCACCAGCC	Post-Epib.	MES	Core
d9_eb9.2_91	d9_eb9_1_TGGCGTGTAC	0.00350765	d9_eb9	1_TGGCGTGTAC	Post-Epib.	BP	Core
d9_eb9.2_92	d9_eb9_321_ATACCGCACA	0.000159438	d9_eb9	321_ATACCGCACA	Post-Epib.	DE	Core
d9_eb9.2_94	d9_eb9_521_ACCCGCATAG	7.97194e-05	d9_eb9	521_ACCCGCATAG	Post-Epib.	BP	Core
d9_eb9.2_95	d9_eb9_9876543_AAACACCAAA	0.00956635	d9_eb9	9876543_AAACACCAAA	Post-Epib.	DE	Core
d9_eb9.2_96	d9_eb9_9_TTGACGATCT	0.00135523	d9_eb9	9_TTGACGATCT	Post-Epib.	PGC	Core
d9_eb9.3_10	d9_eb9_9876543_AAACACCAAA	0.00956635	d9_eb9	9876543_AAACACCAAA	Post-Epib.	S.ECT	Core
d9_eb9.3_15	d9_eb9_98743_AAACACCAAA	0.00191327	d9_eb9	98743_AAACACCAAA	Post-Epib.	S.ECT	Core
d9_eb9.3_16	d9_eb9_12*9*_CCTAACACAC	0.00589922	d9_eb9	12*9*_CCTAACACAC	Post-Epib.	MES	Core
d9_eb9.3_24	d9_eb9_921_CCTAACACAC	0.0560428	d9_eb9	921_CCTAACACAC	Post-Epib.	MES	Core
d9_eb9.3_27	d9_eb9_921_CCTAACACAC	0.0560428	d9_eb9	921_CCTAACACAC	Post-Epib.	MES	Core
d9_eb9.3_32	d9_eb9_921*_CCTAACACAC	0.00884884	d9_eb9	921*_CCTAACACAC	Post-Epib.	DE	Core
d9_eb9.3_33	d9_eb9_12*9*_CCTAACACAC	0.00589922	d9_eb9	12*9*_CCTAACACAC	Post-Epib.	MES	Core
d9_eb9.3_38	d9_eb9_9_CCTAACACAC	0.0501436	d9_eb9	9_CCTAACACAC	Post-Epib.	S.ECT	Core
d9_eb9.3_40	d9_eb9_983*4*7*_AAACACCAAA	0.00382653	d9_eb9	983*4*7*_AAACACCAAA	Post-Epib.	BP	Core
d9_eb9.3_67	d9_eb9_9_CCTAACACAC	0.0501436	d9_eb9	9_CCTAACACAC	Post-Epib.	BP	Core
d9_eb9.3_68	d9_eb9_1_AATGCCTCAA	0.0157845	d9_eb9	1_AATGCCTCAA	Post-Epib.	MES	Core
d9_eb9.3_75	d9_eb9_1_ATCACCAGCC	0.00876916	d9_eb9	1_ATCACCAGCC	Post-Epib.	S.ECT	Core
d9_eb9.3_76	d9_eb9_1_CCTAACACAC	0.0648917	d9_eb9	1_CCTAACACAC	Post-Epib.	DE	Core
d9_eb9.3_81	d9_eb9_921_CCTAACACAC	0.0560428	d9_eb9	921_CCTAACACAC	Post-Epib.	MES	Core
d9_eb9.3_82	d9_eb9_921_CCTAACACAC	0.0560428	d9_eb9	921_CCTAACACAC	Post-Epib.	BP	Core
d9_eb9.3_88	d9_eb9_9*_AATAGCACTG	0.00167411	d9_eb9	9*_AATAGCACTG	Post-Epib.	DE	Core
d9_eb9.3_91	d9_eb9_98765_AAACACCAAA	0.00382653	d9_eb9	98765_AAACACCAAA	Post-Epib.	MES	Sub
d9_eb9.3_92	d9_eb9_1*_AATGCCTCAA	0.00358737	d9_eb9	1*_AATGCCTCAA	Post-Epib.	PGC	Core
d9_eb9.3_95	d9_eb9_9_CCTAACACAC	0.0501436	d9_eb9	9_CCTAACACAC	Post-Epib.	MES	Core
d9_eb9.4_10	d9_eb9_9_CCTAACACAC	0.0501436	d9_eb9	9_CCTAACACAC	Post-Epib.	MES	Core
d9_eb9.4_12	d9_eb9_743_AAACACCAAA	0.00191327	d9_eb9	743_AAACACCAAA	Post-Epib.	S.ECT	Core
d9_eb9.4_16	d9_eb9_9_AAACACCAAA	0.0325256	d9_eb9	9_AAACACCAAA	Post-Epib.	BP	Core
d9_eb9.4_21	d9_eb9_7_AAACACCAAA	0.00382653	d9_eb9	7_AAACACCAAA	Post-Epib.	BP	Core
d9_eb9.4_27	d9_eb9_1*2*9*_AATAGCACTG	0.00111607	d9_eb9	1*2*9*_AATAGCACTG	Post-Epib.	MES	Core
d9_eb9.4_28	d9_eb9_921_CCTAACACAC	0.0560428	d9_eb9	921_CCTAACACAC	Post-Epib.	MES	Core
d9_eb9.4_30	d9_eb9_7_CGAGTTTTCC	0.000159438	d9_eb9	7_CGAGTTTTCC	Post-Epib.	S.ECT	Core
d9_eb9.4_36	d9_eb9_1*_AATAGCACTG	0.00279018	d9_eb9	1*_AATAGCACTG	Post-Epib.	MES	Core
d9_eb9.4_37	d9_eb9_9874*3*_AAACACCAAA	0.00191327	d9_eb9	9874*3*_AAACACCAAA	Post-Epib.	BP	Core
d9_eb9.4_42	d9_eb9_1_CCTAACACAC	0.0648917	d9_eb9	1_CCTAACACAC	Post-Epib.	MES	Core
d9_eb9.4_44	d9_eb9_1_CACACGTTAC	0.00701532	d9_eb9	1_CACACGTTAC	Post-Epib.	S.ECT	Core
d9_eb9.4_57	d9_eb9_1_AATGCCTCAA	0.0157845	d9_eb9	1_AATGCCTCAA	Post-Epib.	BP	Core
d9_eb9.4_59	d9_eb9_1*_ACCCAACCGG	0.00159439	d9_eb9	1*_ACCCAACCGG	Post-Epib.	BP	Core
d9_eb9.4_06	d9_eb9_1_AATGCCTCAA	0.0157845	d9_eb9	1_AATGCCTCAA	Post-Epib.	MES	Core
d9_eb9.4_61	d9_eb9_9_CCTAACACAC	0.0501436	d9_eb9	9_CCTAACACAC	Post-Epib.	BP	Core
d9_eb9.4_67	d9_eb9_921_CCTAACACAC	0.0560428	d9_eb9	921_CCTAACACAC	Post-Epib.	MES	Sub
d9_eb9.4_76	d9_eb9_921_CCTAACACAC	0.0560428	d9_eb9	921_CCTAACACAC	Post-Epib.	S.ECT	Core
d9_eb9.4_78	d9_eb9_1_TGGCGTGTAC	0.00350765	d9_eb9	1_TGGCGTGTAC	Post-Epib.	BP	Core
d9_eb9.4_08	d9_eb9_921_CCTAACACAC	0.0560428	d9_eb9	921_CCTAACACAC	Post-Epib.	MES	Core
d9_eb9.4_81	d9_eb9_9_CCTAACACAC	0.0501436	d9_eb9	9_CCTAACACAC	Post-Epib.	MES	Core
d9_eb9.4_82	d9_eb9_921*_CCTAACACAC	0.00884884	d9_eb9	921*_CCTAACACAC	Post-Epib.	S.ECT	Core
d9_eb9.4_85	d9_eb9_987_CTGTCCAGTC	0.000478315	d9_eb9	987_CTGTCCAGTC	Post-Epib.	DE	Core
d9_eb9.4_86	d9_eb9_1_CACACGTTAC	0.00701532	d9_eb9	1_CACACGTTAC	Post-Epib.	S.ECT	Core
d9_eb9.4_87	d9_eb9_3_AAACACCAAA	0.0057398	d9_eb9	3_AAACACCAAA	Post-Epib.	BP	Core
d9_eb9.4_90	d9_eb9_3_AAACACCAAA	0.0057398	d9_eb9	3_AAACACCAAA	Post-Epib.	BP	Core
d9_eb9.4_92	d9_eb9_5_TGGCATTCAC	7.97194e-05	d9_eb9	5_TGGCATTCAC	Post-Epib.	DE	Core
d9_eb9.4_96	d9_eb9_921*_CCTAACACAC	0.00884884	d9_eb9	921*_CCTAACACAC	Post-Epib.	MES	Core
es30m_eb1.1_01	es30m_eb1_921_ACACAGCCCA	0.071653	es30m_eb1	921_ACACAGCCCA	esc	MES	Core
es30m_eb1.1_10	es30m_eb1_321_ACACAGCCCA	0.438348	es30m_eb1	321_ACACAGCCCA	esc	MES	Core
es30m_eb1.1_11	es30m_eb1_321_ACACAGCCCA	0.438348	es30m_eb1	321_ACACAGCCCA	esc	DE	Sub
es30m_eb1.1_13	es30m_eb1_321_ACACAGCCCA	0.438348	es30m_eb1	321_ACACAGCCCA	esc	MES	Core
es30m_eb1.1_14	es30m_eb1_3_ACACAGCCCA	0.0800827	es30m_eb1	3_ACACAGCCCA	esc	MES	Core
es30m_eb1.1_15	es30m_eb1_921_ACACAGCCCA	0.071653	es30m_eb1	921_ACACAGCCCA	esc	MES	Core
es30m_eb1.1_19	es30m_eb1_321_ACACAGCCCA	0.438348	es30m_eb1	321_ACACAGCCCA	esc	MES	Core
es30m_eb1.1_02	es30m_eb1_321_ACACAGCCCA	0.438348	es30m_eb1	321_ACACAGCCCA	esc	MES	Core
es30m_eb1.1_21	es30m_eb1_321_ACACAGCCCA	0.438348	es30m_eb1	321_ACACAGCCCA	esc	MES	Core
es30m_eb1.1_22	es30m_eb1_5*_TCTCAAACCA	0.00214771	es30m_eb1	5*_TCTCAAACCA	esc	PGC	Core
es30m_eb1.1_23	es30m_eb1_321_ACACAGCCCA	0.438348	es30m_eb1	321_ACACAGCCCA	esc	PGC	Core
es30m_eb1.1_26	es30m_eb1_1*_CCTAACACAC	0.0014497	es30m_eb1	1*_CCTAACACAC	esc	BP	Sub
es30m_eb1.1_30	es30m_eb1_321_ACACAGCCCA	0.438348	es30m_eb1	321_ACACAGCCCA	esc	PGC	Core
es30m_eb1.1_32	es30m_eb1_321_ACACAGCCCA	0.438348	es30m_eb1	321_ACACAGCCCA	esc	MES	Core
es30m_eb1.1_33	es30m_eb1_1*_CCTAACACAC	0.0014497	es30m_eb1	1*_CCTAACACAC	esc	MES	Core
es30m_eb1.1_35	es30m_eb1_921_ACACAGCCCA	0.071653	es30m_eb1	921_ACACAGCCCA	esc	MES	Core
es30m_eb1.1_36	es30m_eb1_1*_TGTCGAATAC	0.000483234	es30m_eb1	1*_TGTCGAATAC	esc	MES	Core
es30m_eb1.1_37	es30m_eb1_321_ACACAGCCCA	0.438348	es30m_eb1	321_ACACAGCCCA	esc	MES	Core
es30m_eb1.1_38	es30m_eb1_9_ACCTTCTAGA	0.000375849	es30m_eb1	9_ACCTTCTAGA	esc	MES	Core
es30m_eb1.1_42	es30m_eb1_98*321_ACACAGCCCA	0.0421488	es30m_eb1	98*321_ACACAGCCCA	esc	S.ECT	Core
es30m_eb1.1_43	es30m_eb1_921_ACACAGCCCA	0.071653	es30m_eb1	921_ACACAGCCCA	esc	MES	Core
es30m_eb1.1_44	es30m_eb1_321_ACACAGCCCA	0.438348	es30m_eb1	321_ACACAGCCCA	esc	MES	Core
es30m_eb1.1_46	es30m_eb1_98*321_ACACAGCCCA	0.0421488	es30m_eb1	98*321_ACACAGCCCA	esc	MES	Core
es30m_eb1.1_47	es30m_eb1_31_ACACAGCCCA	0.00421488	es30m_eb1	31_ACACAGCCCA	esc	MES	Core
es30m_eb1.1_48	es30m_eb1_321_ACACAGCCCA	0.438348	es30m_eb1	321_ACACAGCCCA	esc	BP	Sub
es30m_eb1.1_49	es30m_eb1_321_ACACAGCCCA	0.438348	es30m_eb1	321_ACACAGCCCA	esc	MES	Sub
es30m_eb1.1_55	es30m_eb1_3_ACACAGCCCA	0.0800827	es30m_eb1	3_ACACAGCCCA	esc	BP	Core
es30m_eb1.1_57	es30m_eb1_321_ACACAGCCCA	0.438348	es30m_eb1	321_ACACAGCCCA	esc	MES	Core
es30m_eb1.1_58	es30m_eb1_321_ACACAGCCCA	0.438348	es30m_eb1	321_ACACAGCCCA	esc	PGC	Core
es30m_eb1.1_62	es30m_eb1_921_ACACAGCCCA	0.071653	es30m_eb1	921_ACACAGCCCA	esc	MES	Core
es30m_eb1.1_63	es30m_eb1_1_CCAACCTTCA	0.00193294	es30m_eb1	1_CCAACCTTCA	esc	PGC	Core
es30m_eb1.1_68	es30m_eb1_321_ACACAGCCCA	0.438348	es30m_eb1	321_ACACAGCCCA	esc	PGC	Core
es30m_eb1.1_75	es30m_eb1_9_ACCTTCTAGA	0.000375849	es30m_eb1	9_ACCTTCTAGA	esc	MES	Core
es30m_eb1.1_79	es30m_eb1_321_ACACAGCCCA	0.438348	es30m_eb1	321_ACACAGCCCA	esc	S.ECT	Core
es30m_eb1.1_80	es30m_eb1_1*_TGTCGAATAC	0.000483234	es30m_eb1	1*_TGTCGAATAC	esc	MES	Core
es30m_eb1.1_81	es30m_eb1_3_ACACAGCCCA	0.0800827	es30m_eb1	3_ACACAGCCCA	esc	BP	Sub
es30m_eb1.1_83	es30m_eb1_321_ACACAGCCCA	0.438348	es30m_eb1	321_ACACAGCCCA	esc	MES	Core
es30m_eb1.1_84	es30m_eb1_321_ACACAGCCCA	0.438348	es30m_eb1	321_ACACAGCCCA	esc	MES	Core
es30m_eb1.1_86	es30m_eb1_921_ACACAGCCCA	0.071653	es30m_eb1	921_ACACAGCCCA	esc	PGC	Core
es30m_eb1.1_87	es30m_eb1_321_ACACAGCCCA	0.438348	es30m_eb1	321_ACACAGCCCA	esc	MES	Core
es30m_eb1.1_09	es30m_eb1_321_ACACAGCCCA	0.438348	es30m_eb1	321_ACACAGCCCA	esc	S.ECT	Core
es30m_eb1.1_91	es30m_eb1_321_ACACAGCCCA	0.438348	es30m_eb1	321_ACACAGCCCA	esc	PGC	Core
es30m_eb1.1_92	es30m_eb1_9*_ACACAGCCCA	0.00842977	es30m_eb1	9*_ACACAGCCCA	esc	BP	Core
es30m_eb1.1_93	es30m_eb1_1*_CCTAACACAC	0.0014497	es30m_eb1	1*_CCTAACACAC	esc	MES	Core
es30m_eb1.1_94	es30m_eb1_321_ACACAGCCCA	0.438348	es30m_eb1	321_ACACAGCCCA	esc	MES	Core
es30m_eb1.1_96	es30m_eb1_321_ACACAGCCCA	0.438348	es30m_eb1	321_ACACAGCCCA	esc	MES	Core
es30m_eb1.2_01	es30m_eb1_321_ACACAGCCCA	0.438348	es30m_eb1	321_ACACAGCCCA	esc	MES	Core
es30m_eb1.2_11	es30m_eb1_321_ACACAGCCCA	0.438348	es30m_eb1	321_ACACAGCCCA	esc	PGC	Core
es30m_eb1.2_12	es30m_eb1_321_ACACAGCCCA	0.438348	es30m_eb1	321_ACACAGCCCA	esc	BP	Core
es30m_eb1.2_13	es30m_eb1_321_ACACAGCCCA	0.438348	es30m_eb1	321_ACACAGCCCA	esc	MES	Core
es30m_eb1.2_16	es30m_eb1_321_ACACAGCCCA	0.438348	es30m_eb1	321_ACACAGCCCA	esc	MES	Sub
es30m_eb1.2_18	es30m_eb1_321_ACACAGCCCA	0.438348	es30m_eb1	321_ACACAGCCCA	esc	PGC	Core
es30m_eb1.2_19	es30m_eb1_3_ACACAGCCCA	0.0800827	es30m_eb1	3_ACACAGCCCA	esc	DE	Core
es30m_eb1.2_20	es30m_eb1_321_ACACAGCCCA	0.438348	es30m_eb1	321_ACACAGCCCA	esc	MES	Core
es30m_eb1.2_21	es30m_eb1_321_ACACAGCCCA	0.438348	es30m_eb1	321_ACACAGCCCA	esc	MES	Core
es30m_eb1.2_23	es30m_eb1_1*_CCTAACACAC	0.0014497	es30m_eb1	1*_CCTAACACAC	esc	BP	Core
es30m_eb1.2_24	es30m_eb1_9_ATAGATCTGC	0.000187924	es30m_eb1	9_ATAGATCTGC	esc	S.ECT	Core
es30m_eb1.2_26	es30m_eb1_98*321_ACACAGCCCA	0.0421488	es30m_eb1	98*321_ACACAGCCCA	esc	S.ECT	Core
es30m_eb1.2_29	es30m_eb1_321_CTCGCACACC	0.00279202	es30m_eb1	321_CTCGCACACC	esc	BP	Sub
es30m_eb1.2_03	es30m_eb1_321_ACACAGCCCA	0.438348	es30m_eb1	321_ACACAGCCCA	esc	MES	Core
es30m_eb1.2_32	es30m_eb1_321_ACACAGCCCA	0.438348	es30m_eb1	321_ACACAGCCCA	esc	MES	Core
es30m_eb1.2_33	es30m_eb1_3_ACACAGCCCA	0.0800827	es30m_eb1	3_ACACAGCCCA	esc	DE	Core
es30m_eb1.2_34	es30m_eb1_321_ACACAGCCCA	0.438348	es30m_eb1	321_ACACAGCCCA	esc	BP	Sub
es30m_eb1.2_37	es30m_eb1_1_CCAACCTTCA	0.00193294	es30m_eb1	1_CCAACCTTCA	esc	PGC	Core
es30m_eb1.2_38	es30m_eb1_98*321_ACACAGCCCA	0.0421488	es30m_eb1	98*321_ACACAGCCCA	esc	S.ECT	Core
es30m_eb1.2_04	es30m_eb1_321_ACACAGCCCA	0.438348	es30m_eb1	321_ACACAGCCCA	esc	MES	Core
es30m_eb1.2_41	es30m_eb1_5*_TCTCAAACCA	0.00214771	es30m_eb1	5*_TCTCAAACCA	esc	PGC	Core
es30m_eb1.2_42	es30m_eb1_7_CAAAAGGCTG	0.000241616	es30m_eb1	7_CAAAAGGCTG	esc	BP	Sub
es30m_eb1.2_43	es30m_eb1_5*_TCTCAAACCA	0.00214771	es30m_eb1	5*_TCTCAAACCA	esc	PGC	Core
es30m_eb1.2_44	es30m_eb1_921_ACACAGCCCA	0.071653	es30m_eb1	921_ACACAGCCCA	esc	BP	Sub
es30m_eb1.2_49	es30m_eb1_5*_CCAACCTTCA	0.00214771	es30m_eb1	5*_CCAACCTTCA	esc	MES	Core
es30m_eb1.2_51	es30m_eb1_321_ACACAGCCCA	0.438348	es30m_eb1	321_ACACAGCCCA	esc	S.ECT	Core
es30m_eb1.2_53	es30m_eb1_321_ACACAGCCCA	0.438348	es30m_eb1	321_ACACAGCCCA	esc	DE	Core
es30m_eb1.2_54	es30m_eb1_1*_CCGAATAAAC	0.000241617	es30m_eb1	1*_CCGAATAAAC	esc	MES	Sub
es30m_eb1.2_55	es30m_eb1_3_ACACAGCCCA	0.0800827	es30m_eb1	3_ACACAGCCCA	esc	PGC	Core
es30m_eb1.2_57	es30m_eb1_321_ACACAGCCCA	0.438348	es30m_eb1	321_ACACAGCCCA	esc	MES	Core
es30m_eb1.2_59	es30m_eb1_321_ACACAGCCCA	0.438348	es30m_eb1	321_ACACAGCCCA	esc	MES	Core
es30m_eb1.2_06	es30m_eb1_321_ACACAGCCCA	0.438348	es30m_eb1	321_ACACAGCCCA	esc	PGC	Core
es30m_eb1.2_61	es30m_eb1_921_ACACAGCCCA	0.071653	es30m_eb1	921_ACACAGCCCA	esc	MES	Core
es30m_eb1.2_62	es30m_eb1_3_ACACAGCCCA	0.0800827	es30m_eb1	3_ACACAGCCCA	esc	BP	Sub
es30m_eb1.2_66	es30m_eb1_321_ACACAGCCCA	0.438348	es30m_eb1	321_ACACAGCCCA	esc	PGC	Core
es30m_eb1.2_69	es30m_eb1_9_TCCCGCCCAA	0.000187924	es30m_eb1	9_TCCCGCCCAA	esc	PGC	Core
es30m_eb1.2_07	es30m_eb1_3_ACACAGCCCA	0.0800827	es30m_eb1	3_ACACAGCCCA	esc	MES	Core
es30m_eb1.2_70	es30m_eb1_321_ACACAGCCCA	0.438348	es30m_eb1	321_ACACAGCCCA	esc	S.ECT	Core
es30m_eb1.2_71	es30m_eb1_1_ACACAGCCCA	0.0379339	es30m_eb1	1_ACACAGCCCA	esc	S.ECT	Core
es30m_eb1.2_77	es30m_eb1_3_ACACAGCCCA	0.0800827	es30m_eb1	3_ACACAGCCCA	esc	MES	Core
es30m_eb1.2_78	es30m_eb1_321_ACACAGCCCA	0.438348	es30m_eb1	321_ACACAGCCCA	esc	MES	Core
es30m_eb1.2_79	es30m_eb1_321_ACACAGCCCA	0.438348	es30m_eb1	321_ACACAGCCCA	esc	MES	Core
es30m_eb1.2_08	es30m_eb1_321_ACACAGCCCA	0.438348	es30m_eb1	321_ACACAGCCCA	esc	BP	Sub
es30m_eb1.2_80	es30m_eb1_921_ACACAGCCCA	0.071653	es30m_eb1	921_ACACAGCCCA	esc	S.ECT	Core
es30m_eb1.2_81	es30m_eb1_321_ACACAGCCCA	0.438348	es30m_eb1	321_ACACAGCCCA	esc	PGC	Core
es30m_eb1.2_83	es30m_eb1_321_ACACAGCCCA	0.438348	es30m_eb1	321_ACACAGCCCA	esc	BP	Core
es30m_eb1.2_84	es30m_eb1_321_ACACAGCCCA	0.438348	es30m_eb1	321_ACACAGCCCA	esc	MES	Core
es30m_eb1.2_85	es30m_eb1_321_ACACAGCCCA	0.438348	es30m_eb1	321_ACACAGCCCA	esc	MES	Core
es30m_eb1.2_88	es30m_eb1_3_ACACAGCCCA	0.0800827	es30m_eb1	3_ACACAGCCCA	esc	PGC	Core
es30m_eb1.2_89	es30m_eb1_98*321_ACACAGCCCA	0.0421488	es30m_eb1	98*321_ACACAGCCCA	esc	MES	Core
es30m_eb1.2_90	es30m_eb1_7_CAAAAGGCTG	0.000241616	es30m_eb1	7_CAAAAGGCTG	esc	MES	Core
es30m_eb1.2_92	es30m_eb1_321_ACACAGCCCA	0.438348	es30m_eb1	321_ACACAGCCCA	esc	PGC	Core
es30m_eb1.2_94	es30m_eb1_321_ACACAGCCCA	0.438348	es30m_eb1	321_ACACAGCCCA	esc	MES	Core
es30m_eb1.2_95	es30m_eb1_3_ACACAGCCCA	0.0800827	es30m_eb1	3_ACACAGCCCA	esc	PGC	Sub
es30m_eb1.2_96	es30m_eb1_321_ACACAGCCCA	0.438348	es30m_eb1	321_ACACAGCCCA	esc	BP	Sub
es30m_eb1.3_11	es30m_eb1_1*_CCTAACACAC	0.0014497	es30m_eb1	1*_CCTAACACAC	esc	MES	Core
es30m_eb1.3_16	es30m_eb1_321_ACACAGCCCA	0.438348	es30m_eb1	321_ACACAGCCCA	esc	BP	Core
es30m_eb1.3_18	es30m_eb1_1_ACACAGCCCA	0.0379339	es30m_eb1	1_ACACAGCCCA	esc	BP	Sub
es30m_eb1.3_24	es30m_eb1_321_ACACAGCCCA	0.438348	es30m_eb1	321_ACACAGCCCA	esc	MES	Core
es30m_eb1.3_26	es30m_eb1_321_ACACAGCCCA	0.438348	es30m_eb1	321_ACACAGCCCA	esc	MES	Core
es30m_eb1.3_28	es30m_eb1_7*_TTAGGTGTCC	0.000107386	es30m_eb1	7*_TTAGGTGTCC	esc	PGC	Core
es30m_eb1.3_33	es30m_eb1_98*321_ACACAGCCCA	0.0421488	es30m_eb1	98*321_ACACAGCCCA	esc	DE	Core
es30m_eb1.3_34	es30m_eb1_5*_TCTCAAACCA	0.00214771	es30m_eb1	5*_TCTCAAACCA	esc	PGC	Core
es30m_eb1.3_37	es30m_eb1_321_ACACAGCCCA	0.438348	es30m_eb1	321_ACACAGCCCA	esc	MES	Core
es30m_eb1.3_38	es30m_eb1_321_ACACAGCCCA	0.438348	es30m_eb1	321_ACACAGCCCA	esc	MES	Core
es30m_eb1.3_39	es30m_eb1_921_ACACAGCCCA	0.071653	es30m_eb1	921_ACACAGCCCA	esc	MES	Core
es30m_eb1.3_40	es30m_eb1_321_ACACAGCCCA	0.438348	es30m_eb1	321_ACACAGCCCA	esc	BP	Core
es30m_eb1.3_41	es30m_eb1_3_ACACAGCCCA	0.0800827	es30m_eb1	3_ACACAGCCCA	esc	MES	Core
es30m_eb1.3_42	es30m_eb1_321_ACACAGCCCA	0.438348	es30m_eb1	321_ACACAGCCCA	esc	S.ECT	Core
es30m_eb1.3_44	es30m_eb1_921_ACACAGCCCA	0.071653	es30m_eb1	921_ACACAGCCCA	esc	PGC	Core
es30m_eb1.3_46	es30m_eb1_98*321_ACACAGCCCA	0.0421488	es30m_eb1	98*321_ACACAGCCCA	esc	MES	Core
es30m_eb1.3_47	es30m_eb1_98*321_ACACAGCCCA	0.0421488	es30m_eb1	98*321_ACACAGCCCA	esc	BP	Sub
es30m_eb1.3_48	es30m_eb1_1_CCAACCTTCA	0.00193294	es30m_eb1	1_CCAACCTTCA	esc	MES	Core
es30m_eb1.3_49	es30m_eb1_3_ACACAGCCCA	0.0800827	es30m_eb1	3_ACACAGCCCA	esc	MES	Core
es30m_eb1.3_50	es30m_eb1_321_ACACAGCCCA	0.438348	es30m_eb1	321_ACACAGCCCA	esc	MES	Core
es30m_eb1.3_54	es30m_eb1_321_ACACAGCCCA	0.438348	es30m_eb1	321_ACACAGCCCA	esc	MES	Core
es30m_eb1.3_06	es30m_eb1_321_ACACAGCCCA	0.438348	es30m_eb1	321_ACACAGCCCA	esc	BP	Core
es30m_eb1.3_60	es30m_eb1_98*321_ACACAGCCCA	0.0421488	es30m_eb1	98*321_ACACAGCCCA	esc	S.ECT	Core
es30m_eb1.3_61	es30m_eb1_321_ACACAGCCCA	0.438348	es30m_eb1	321_ACACAGCCCA	esc	MES	Core
es30m_eb1.3_62	es30m_eb1_321_ACACAGCCCA	0.438348	es30m_eb1	321_ACACAGCCCA	esc	MES	Core
es30m_eb1.3_63	es30m_eb1_5*_TCTCAAACCA	0.00214771	es30m_eb1	5*_TCTCAAACCA	esc	PGC	Core
es30m_eb1.3_70	es30m_eb1_921_ACACAGCCCA	0.071653	es30m_eb1	921_ACACAGCCCA	esc	PGC	Core
es30m_eb1.3_73	es30m_eb1_321_ACACAGCCCA	0.438348	es30m_eb1	321_ACACAGCCCA	esc	MES	Core
es30m_eb1.3_77	es30m_eb1_321_ACACAGCCCA	0.438348	es30m_eb1	321_ACACAGCCCA	esc	MES	Core
es30m_eb1.3_78	es30m_eb1_321_ACACAGCCCA	0.438348	es30m_eb1	321_ACACAGCCCA	esc	S.ECT	Core
es30m_eb1.3_08	es30m_eb1_3_ACACAGCCCA	0.0800827	es30m_eb1	3_ACACAGCCCA	esc	S.ECT	Core
es30m_eb1.3_80	es30m_eb1_3_ACACAGCCCA	0.0800827	es30m_eb1	3_ACACAGCCCA	esc	BP	Core
es30m_eb1.3_81	es30m_eb1_9*_ACACAGCCCA	0.00842977	es30m_eb1	9*_ACACAGCCCA	esc	DE	Core
es30m_eb1.3_82	es30m_eb1_1_CCAACCTTCA	0.00193294	es30m_eb1	1_CCAACCTTCA	esc	MES	Core
es30m_eb1.3_83	es30m_eb1_321_ACACAGCCCA	0.438348	es30m_eb1	321_ACACAGCCCA	esc	PGC	Core
es30m_eb1.3_84	es30m_eb1_321_ACACAGCCCA	0.438348	es30m_eb1	321_ACACAGCCCA	esc	BP	Core
es30m_eb1.3_85	es30m_eb1_321_ACACAGCCCA	0.438348	es30m_eb1	321_ACACAGCCCA	esc	MES	Core
es30m_eb1.3_87	es30m_eb1_921_ACACAGCCCA	0.071653	es30m_eb1	921_ACACAGCCCA	esc	MES	Core
es30m_eb1.3_88	es30m_eb1_321_ACACAGCCCA	0.438348	es30m_eb1	321_ACACAGCCCA	esc	BP	Sub
es30m_eb1.3_89	es30m_eb1_321_ACACAGCCCA	0.438348	es30m_eb1	321_ACACAGCCCA	esc	S.ECT	Core
es30m_eb1.3_90	es30m_eb1_321_ACACAGCCCA	0.438348	es30m_eb1	321_ACACAGCCCA	esc	MES	Core
es30m_eb1.3_96	es30m_eb1_1_CCAACCTTCA	0.00193294	es30m_eb1	1_CCAACCTTCA	esc	BP	Core
es30m_eb1.4_01	es30m_eb1_321_ACACAGCCCA	0.438348	es30m_eb1	321_ACACAGCCCA	esc	MES	Core
es30m_eb1.4_13	es30m_eb1_321_ACACAGCCCA	0.438348	es30m_eb1	321_ACACAGCCCA	esc	MES	Core
es30m_eb1.4_18	es30m_eb1_321_ACACAGCCCA	0.438348	es30m_eb1	321_ACACAGCCCA	esc	S.ECT	Core
es30m_eb1.4_02	es30m_eb1_321_ACACAGCCCA	0.438348	es30m_eb1	321_ACACAGCCCA	esc	S.ECT	Core
es30m_eb1.4_20	es30m_eb1_5*_TCTCAAACCA	0.00214771	es30m_eb1	5*_TCTCAAACCA	esc	DE	Core
es30m_eb1.4_22	es30m_eb1_321_ACACAGCCCA	0.438348	es30m_eb1	321_ACACAGCCCA	esc	BP	Sub
es30m_eb1.4_26	es30m_eb1_321_ACACAGCCCA	0.438348	es30m_eb1	321_ACACAGCCCA	esc	PGC	Core
es30m_eb1.4_03	es30m_eb1_3_ACACAGCCCA	0.0800827	es30m_eb1	3_ACACAGCCCA	esc	BP	Sub
es30m_eb1.4_33	es30m_eb1_321_ACACAGCCCA	0.438348	es30m_eb1	321_ACACAGCCCA	esc	MES	Core
es30m_eb1.4_34	es30m_eb1_321_ACACAGCCCA	0.438348	es30m_eb1	321_ACACAGCCCA	esc	S.ECT	Core
es30m_eb1.4_36	es30m_eb1_321_ACACAGCCCA	0.438348	es30m_eb1	321_ACACAGCCCA	esc	MES	Core
es30m_eb1.4_37	es30m_eb1_1_CCAACCTTCA	0.00193294	es30m_eb1	1_CCAACCTTCA	esc	S.ECT	Core
es30m_eb1.4_38	es30m_eb1_9_ACACAGCCCA	0.0295041	es30m_eb1	9_ACACAGCCCA	esc	BP	Sub
es30m_eb1.4_39	es30m_eb1_321_ACACAGCCCA	0.438348	es30m_eb1	321_ACACAGCCCA	esc	MES	Core
es30m_eb1.4_40	es30m_eb1_321_ACACAGCCCA	0.438348	es30m_eb1	321_ACACAGCCCA	esc	MES	Core
es30m_eb1.4_41	es30m_eb1_9_ACACAGCCCA	0.0295041	es30m_eb1	9_ACACAGCCCA	esc	BP	Core
es30m_eb1.4_42	es30m_eb1_321_ACACAGCCCA	0.438348	es30m_eb1	321_ACACAGCCCA	esc	PGC	Core
es30m_eb1.4_43	es30m_eb1_5*_TCTCAAACCA	0.00214771	es30m_eb1	5*_TCTCAAACCA	esc	MES	Core
es30m_eb1.4_44	es30m_eb1_921_ACGTGGGAGG	0.000456388	es30m_eb1	921_ACGTGGGAGG	esc	BP	Sub
es30m_eb1.4_45	es30m_eb1_321_ACACAGCCCA	0.438348	es30m_eb1	321_ACACAGCCCA	esc	MES	Core
es30m_eb1.4_46	es30m_eb1_7_CAAAAGGCTG	0.000241616	es30m_eb1	7_CAAAAGGCTG	esc	MES	Core
es30m_eb1.4_48	es30m_eb1_321_ACACAGCCCA	0.438348	es30m_eb1	321_ACACAGCCCA	esc	BP	Core
es30m_eb1.4_49	es30m_eb1_9_ACACAGCCCA	0.0295041	es30m_eb1	9_ACACAGCCCA	esc	MES	Core
es30m_eb1.4_53	es30m_eb1_921_ACACAGCCCA	0.071653	es30m_eb1	921_ACACAGCCCA	esc	MES	Core
es30m_eb1.4_54	es30m_eb1_3_ACACAGCCCA	0.0800827	es30m_eb1	3_ACACAGCCCA	esc	PGC	Core
es30m_eb1.4_59	es30m_eb1_5*_TCTCAAACCA	0.00214771	es30m_eb1	5*_TCTCAAACCA	esc	BP	Core
es30m_eb1.4_60	es30m_eb1_7*_TTAGGTGTCC	0.000107386	es30m_eb1	7*_TTAGGTGTCC	esc	PGC	Core
es30m_eb1.4_61	es30m_eb1_921_ACACAGCCCA	0.071653	es30m_eb1	921_ACACAGCCCA	esc	S.ECT	Core
es30m_eb1.4_62	es30m_eb1_321_ACACAGCCCA	0.438348	es30m_eb1	321_ACACAGCCCA	esc	PGC	Core
es30m_eb1.4_07	es30m_eb1_321_ACACAGCCCA	0.438348	es30m_eb1	321_ACACAGCCCA	esc	MES	Core
es30m_eb1.4_70	es30m_eb1_921_ACACAGCCCA	0.071653	es30m_eb1	921_ACACAGCCCA	esc	S.ECT	Core
es30m_eb1.4_72	es30m_eb1_1*_CCTAACACAC	0.0014497	es30m_eb1	1*_CCTAACACAC	esc	S.ECT	Core
es30m_eb1.4_79	es30m_eb1_321_ACACAGCCCA	0.438348	es30m_eb1	321_ACACAGCCCA	esc	S.ECT	Core
es30m_eb1.4_08	es30m_eb1_321_ACACAGCCCA	0.438348	es30m_eb1	321_ACACAGCCCA	esc	MES	Core
es30m_eb1.4_80	es30m_eb1_321_ACACAGCCCA	0.438348	es30m_eb1	321_ACACAGCCCA	esc	MES	Core
es30m_eb1.4_84	es30m_eb1_321_ACACAGCCCA	0.438348	es30m_eb1	321_ACACAGCCCA	esc	BP	Sub
es30m_eb1.4_85	es30m_eb1_1_CCAACCTTCA	0.00193294	es30m_eb1	1_CCAACCTTCA	esc	MES	Core
es30m_eb1.4_86	es30m_eb1_321_ACACAGCCCA	0.438348	es30m_eb1	321_ACACAGCCCA	esc	MES	Core
es30m_eb1.4_87	es30m_eb1_321_ACACAGCCCA	0.438348	es30m_eb1	321_ACACAGCCCA	esc	MES	Core
es30m_eb1.4_89	es30m_eb1_3_ACACAGCCCA	0.0800827	es30m_eb1	3_ACACAGCCCA	esc	DE	Sub
es30m_eb1.4_09	es30m_eb1_321_ACACAGCCCA	0.438348	es30m_eb1	321_ACACAGCCCA	esc	MES	Core
es30m_eb1.4_90	es30m_eb1_321_ACACAGCCCA	0.438348	es30m_eb1	321_ACACAGCCCA	esc	PGC	Core
es30m_eb1.4_94	es30m_eb1_321_ACACAGCCCA	0.438348	es30m_eb1	321_ACACAGCCCA	esc	MES	Core
es30m_eb1.4_95	es30m_eb1_321_ACACAGCCCA	0.438348	es30m_eb1	321_ACACAGCCCA	esc	PGC	Core
es30m_eb1.4_96	es30m_eb1_98*321_ACACAGCCCA	0.0421488	es30m_eb1	98*321_ACACAGCCCA	esc	MES	Core
es30m_eb3.1_10	es30m_eb3_9*_AGTAAAATTA	0.0443307	es30m_eb3	9*_AGTAAAATTA	esc	MES	Core
es30m_eb3.1_11	es30m_eb3_3*_ATACCTACAG	0.000999404	es30m_eb3	3*_ATACCTACAG	esc	PGC	Core
es30m_eb3.1_12	es30m_eb3_9_ACATAAACCT	0.0103986	es30m_eb3	9_ACATAAACCT	esc	PGC	Core
es30m_eb3.1_13	es30m_eb3_9_ACATAAACCT	0.0103986	es30m_eb3	9_ACATAAACCT	esc	PGC	Core
es30m_eb3.1_14	es30m_eb3_9*_AGTAAAATTA	0.0443307	es30m_eb3	9*_AGTAAAATTA	esc	MES	Core
es30m_eb3.1_16	es30m_eb3_1_ACTAGATAGG	0.00171326	es30m_eb3	1_ACTAGATAGG	esc	PGC	Core
es30m_eb3.1_18	es30m_eb3_9_ACATAAACCT	0.0103986	es30m_eb3	9_ACATAAACCT	esc	PGC	Core
es30m_eb3.1_19	es30m_eb3_5*_CGCGTACCTA	0.00261749	es30m_eb3	5*_CGCGTACCTA	esc	S.ECT	Core
es30m_eb3.1_02	es30m_eb3_5*_TGATTAACGT	0.0549673	es30m_eb3	5*_TGATTAACGT	esc	PGC	Core
es30m_eb3.1_23	es30m_eb3_5*_TGATTAACGT	0.0549673	es30m_eb3	5*_TGATTAACGT	esc	PGC	Core
es30m_eb3.1_24	es30m_eb3_5_ATACCTACAG	0.00133254	es30m_eb3	5_ATACCTACAG	esc	DE	Core
es30m_eb3.1_28	es30m_eb3_965_CTAACGTAGC	9.51815e-05	es30m_eb3	965_CTAACGTAGC	esc	MES	Core
es30m_eb3.1_03	es30m_eb3_9*_AGTAAAATTA	0.0443307	es30m_eb3	9*_AGTAAAATTA	esc	PGC	Core
es30m_eb3.1_36	es30m_eb3_5_TTATCCATAT	0.000571087	es30m_eb3	5_TTATCCATAT	esc	PGC	Core
es30m_eb3.1_37	es30m_eb3_5*_GCGCTCCCCA	0.00785248	es30m_eb3	5*_GCGCTCCCCA	esc	PGC	Core
es30m_eb3.1_39	es30m_eb3_5*_TGATTAACGT	0.0549673	es30m_eb3	5*_TGATTAACGT	esc	MES	Sub
es30m_eb3.1_40	es30m_eb3_7*8*9_AGTAAAATTA	0.00192742	es30m_eb3	7*8*9_AGTAAAATTA	esc	MES	Core
es30m_eb3.1_41	es30m_eb3_9*_AGTAAAATTA	0.0443307	es30m_eb3	9*_AGTAAAATTA	esc	DE	Core
es30m_eb3.1_43	es30m_eb3_7*_AGTAAAATTA	0.0366211	es30m_eb3	7*_AGTAAAATTA	esc	MES	Core
es30m_eb3.1_44	es30m_eb3_5*_TGATTAACGT	0.0549673	es30m_eb3	5*_TGATTAACGT	esc	MES	Sub
es30m_eb3.1_45	es30m_eb3_92*7*_AGTAAAATTA	0.0231291	es30m_eb3	92*7*_AGTAAAATTA	esc	PGC	Core
es30m_eb3.1_46	es30m_eb3_7_TCTGTTGTAC	7.13859e-05	es30m_eb3	7_TCTGTTGTAC	esc	PGC	Core
es30m_eb3.1_47	es30m_eb3_9*_AGTAAAATTA	0.0443307	es30m_eb3	9*_AGTAAAATTA	esc	MES	Core
es30m_eb3.1_49	es30m_eb3_5*_TGATTAACGT	0.0549673	es30m_eb3	5*_TGATTAACGT	esc	BP	Core
es30m_eb3.1_51	es30m_eb3_5*_TTGACGACCA	0.00261749	es30m_eb3	5*_TTGACGACCA	esc	MES	Core
es30m_eb3.1_56	es30m_eb3_9*_ATCCGAGCAC	0.00383104	es30m_eb3	9*_ATCCGAGCAC	esc	PGC	Core
es30m_eb3.1_58	es30m_eb3_5_ATACCTACAG	0.00133254	es30m_eb3	5_ATACCTACAG	esc	MES	Sub
es30m_eb3.1_59	es30m_eb3_9*2*7*_AGTAAAATTA	0.00578225	es30m_eb3	9*2*7*_AGTAAAATTA	esc	MES	Core
es30m_eb3.1_61	es30m_eb3_3_AACCGGAACC	4.75907e-05	es30m_eb3	3_AACCGGAACC	esc	S.ECT	Core
es30m_eb3.1_62	es30m_eb3_1*_TGGCCTATAG	0.000142772	es30m_eb3	1*_TGGCCTATAG	esc	S.ECT	Core
es30m_eb3.1_69	es30m_eb3_5*_TGATTAACGT	0.0549673	es30m_eb3	5*_TGATTAACGT	esc	BP	Core
es30m_eb3.1_71	es30m_eb3_5*_TGATTAACGT	0.0549673	es30m_eb3	5*_TGATTAACGT	esc	BP	Core
es30m_eb3.1_76	es30m_eb3_3*_ATACGACCAA	0.000428315	es30m_eb3	3*_ATACGACCAA	esc	PGC	Core
es30m_eb3.1_77	es30m_eb3_5*_TGATTAACGT	0.0549673	es30m_eb3	5*_TGATTAACGT	esc	PGC	Core
es30m_eb3.1_78	es30m_eb3_9*_ATCCGAGCAC	0.00383104	es30m_eb3	9*_ATCCGAGCAC	esc	PGC	Core
es30m_eb3.1_79	es30m_eb3_5*_TGATTAACGT	0.0549673	es30m_eb3	5*_TGATTAACGT	esc	PGC	Core
es30m_eb3.1_82	es30m_eb3_5*_TGATTAACGT	0.0549673	es30m_eb3	5*_TGATTAACGT	esc	MES	Sub
es30m_eb3.1_87	es30m_eb3_7*_AGTAAAATTA	0.0366211	es30m_eb3	7*_AGTAAAATTA	esc	PGC	Core
es30m_eb3.1_09	es30m_eb3_5*_TGATTAACGT	0.0549673	es30m_eb3	5*_TGATTAACGT	esc	PGC	Core
es30m_eb3.1_90	es30m_eb3_5*_ATACCTACAG	0.00916121	es30m_eb3	5*_ATACCTACAG	esc	PGC	Core
es30m_eb3.1_91	es30m_eb3_5*_TGATTAACGT	0.0549673	es30m_eb3	5*_TGATTAACGT	esc	BP	Core
es30m_eb3.1_92	es30m_eb3_7*_AGTAAAATTA	0.0366211	es30m_eb3	7*_AGTAAAATTA	esc	MES	Core
es30m_eb3.1_94	es30m_eb3_7*_AGTAAAATTA	0.0366211	es30m_eb3	7*_AGTAAAATTA	esc	MES	Core
es30m_eb3.1_95	es30m_eb3_5*_TGATTAACGT	0.0549673	es30m_eb3	5*_TGATTAACGT	esc	PGC	Core
es30m_eb3.1_96	es30m_eb3_5*_TGATTAACGT	0.0549673	es30m_eb3	5*_TGATTAACGT	esc	PGC	Core
es30m_eb3.2_01	es30m_eb3_5*_TGATTAACGT	0.0549673	es30m_eb3	5*_TGATTAACGT	esc	PGC	Core
es30m_eb3.2_14	es30m_eb3_981*4*3_AGTAAAATTA	0.00578225	es30m_eb3	981*4*3_AGTAAAATTA	esc	MES	Core
es30m_eb3.2_17	es30m_eb3_9_ACATAAACCT	0.0103986	es30m_eb3	9_ACATAAACCT	esc	PGC	Core
es30m_eb3.2_18	es30m_eb3_1_TGATTAACGT	0.00799524	es30m_eb3	1_TGATTAACGT	esc	MES	Core
es30m_eb3.2_20	es30m_eb3_5*_TGATTAACGT	0.0549673	es30m_eb3	5*_TGATTAACGT	esc	PGC	Core
es30m_eb3.2_22	es30m_eb3_5*_AGTAAAATTA	0.106008	es30m_eb3	5*_AGTAAAATTA	esc	S.ECT	Core
es30m_eb3.2_24	es30m_eb3_3*_ATACGACCAA	0.000428315	es30m_eb3	3*_ATACGACCAA	esc	S.ECT	Core
es30m_eb3.2_25	es30m_eb3_9*_ATCCGAGCAC	0.00383104	es30m_eb3	9*_ATCCGAGCAC	esc	PGC	Core
es30m_eb3.2_29	es30m_eb3_5_ATACCTACAG	0.00133254	es30m_eb3	5_ATACCTACAG	esc	BP	Sub
es30m_eb3.2_31	es30m_eb3_92*7*_AGTAAAATTA	0.0231291	es30m_eb3	92*7*_AGTAAAATTA	esc	MES	Core
es30m_eb3.2_34	es30m_eb3_5*_TGATTAACGT	0.0549673	es30m_eb3	5*_TGATTAACGT	esc	PGC	Core
es30m_eb3.2_35	es30m_eb3_5*_TGATTAACGT	0.0549673	es30m_eb3	5*_TGATTAACGT	esc	MES	Core
es30m_eb3.2_37	es30m_eb3_9*_AGTAAAATTA	0.0443307	es30m_eb3	9*_AGTAAAATTA	esc	PGC	Core
es30m_eb3.2_38	es30m_eb3_7_AATACATTCA	7.13859e-05	es30m_eb3	7_AATACATTCA	esc	MES	Core
es30m_eb3.2_04	es30m_eb3_5*_TGATTAACGT	0.0549673	es30m_eb3	5*_TGATTAACGT	esc	PGC	Core
es30m_eb3.2_40	es30m_eb3_5*_TGATTAACGT	0.0549673	es30m_eb3	5*_TGATTAACGT	esc	MES	Sub
es30m_eb3.2_41	es30m_eb3_7*8*14*9_AGTAAAATTA	0.0115645	es30m_eb3	7*8*14*9_AGTAAAATTA	esc	PGC	Core
es30m_eb3.2_43	es30m_eb3_5*_TGATTAACGT	0.0549673	es30m_eb3	5*_TGATTAACGT	esc	PGC	Core
es30m_eb3.2_44	es30m_eb3_9_ACATAAACCT	0.0103986	es30m_eb3	9_ACATAAACCT	esc	PGC	Core
es30m_eb3.2_48	es30m_eb3_5*_TGATTAACGT	0.0549673	es30m_eb3	5*_TGATTAACGT	esc	S.ECT	Core
es30m_eb3.2_56	es30m_eb3_5*_TGATTAACGT	0.0549673	es30m_eb3	5*_TGATTAACGT	esc	MES	Sub
es30m_eb3.2_57	es30m_eb3_7*_AGTAAAATTA	0.0366211	es30m_eb3	7*_AGTAAAATTA	esc	MES	Core
es30m_eb3.2_59	es30m_eb3_1_ACTAGATAGG	0.00171326	es30m_eb3	1_ACTAGATAGG	esc	PGC	Core
es30m_eb3.2_06	es30m_eb3_1_ACTAGATAGG	0.00171326	es30m_eb3	1_ACTAGATAGG	esc	BP	Core
es30m_eb3.2_60	es30m_eb3_9*_ATCCGAGCAC	0.00383104	es30m_eb3	9*_ATCCGAGCAC	esc	PGC	Core
es30m_eb3.2_61	es30m_eb3_5*_TGATTAACGT	0.0549673	es30m_eb3	5*_TGATTAACGT	esc	MES	Sub
es30m_eb3.2_63	es30m_eb3_7*_AGTAAAATTA	0.0366211	es30m_eb3	7*_AGTAAAATTA	esc	S.ECT	Core
es30m_eb3.2_64	es30m_eb3_5*_TGATTAACGT	0.0549673	es30m_eb3	5*_TGATTAACGT	esc	PGC	Core
es30m_eb3.2_65	es30m_eb3_5*_TGATTAACGT	0.0549673	es30m_eb3	5*_TGATTAACGT	esc	PGC	Core
es30m_eb3.2_68	es30m_eb3_5*_TGATTAACGT	0.0549673	es30m_eb3	5*_TGATTAACGT	esc	PGC	Core
es30m_eb3.2_69	es30m_eb3_9*_AGTAAAATTA	0.0443307	es30m_eb3	9*_AGTAAAATTA	esc	S.ECT	Core
es30m_eb3.2_71	es30m_eb3_1_ACTAGATAGG	0.00171326	es30m_eb3	1_ACTAGATAGG	esc	PGC	Core
es30m_eb3.2_75	es30m_eb3_7*_AGTAAAATTA	0.0366211	es30m_eb3	7*_AGTAAAATTA	esc	DE	Core
es30m_eb3.2_78	es30m_eb3_9*_ATCCGAGCAC	0.00383104	es30m_eb3	9*_ATCCGAGCAC	esc	PGC	Core
es30m_eb3.2_80	es30m_eb3_7*21*_AGTAAAATTA	0.0115645	es30m_eb3	7*21*_AGTAAAATTA	esc	MES	Core
es30m_eb3.2_81	es30m_eb3_5*_TGATTAACGT	0.0549673	es30m_eb3	5*_TGATTAACGT	esc	PGC	Core
es30m_eb3.2_83	es30m_eb3_9_ACATAAACCT	0.0103986	es30m_eb3	9_ACATAAACCT	esc	PGC	Core
es30m_eb3.2_84	es30m_eb3_7*_AGTAAAATTA	0.0366211	es30m_eb3	7*_AGTAAAATTA	esc	S.ECT	Core
es30m_eb3.2_85	es30m_eb3_9*_AGTAAAATTA	0.0443307	es30m_eb3	9*_AGTAAAATTA	esc	MES	Core
es30m_eb3.2_87	es30m_eb3_9_ACATAAACCT	0.0103986	es30m_eb3	9_ACATAAACCT	esc	PGC	Core
es30m_eb3.2_88	es30m_eb3_3*_TGTATCCAAA	0.000285544	es30m_eb3	3*_TGTATCCAAA	esc	MES	Core
es30m_eb3.2_09	es30m_eb3_9_ACATAAACCT	0.0103986	es30m_eb3	9_ACATAAACCT	esc	PGC	Core
es30m_eb3.2_92	es30m_eb3_7*21*_AGTAAAATTA	0.0115645	es30m_eb3	7*21*_AGTAAAATTA	esc	MES	Core
es30m_eb3.2_95	es30m_eb3_1*438*9*_AGTAAAATTA	0.00192742	es30m_eb3	1*438*9*_AGTAAAATTA	esc	MES	Core
es30m_eb3.2_96	es30m_eb3_9*_AGTAAAATTA	0.0443307	es30m_eb3	9*_AGTAAAATTA	esc	MES	Core
es30m_eb3.3_10	es30m_eb3_5*_TGATTAACGT	0.0549673	es30m_eb3	5*_TGATTAACGT	esc	MES	Sub
es30m_eb3.3_12	es30m_eb3_5*_TGATTAACGT	0.0549673	es30m_eb3	5*_TGATTAACGT	esc	PGC	Core
es30m_eb3.3_13	es30m_eb3_5*_TGATTAACGT	0.0549673	es30m_eb3	5*_TGATTAACGT	esc	MES	Sub
es30m_eb3.3_15	es30m_eb3_5_TTTCCAGGTA	0.000761452	es30m_eb3	5_TTTCCAGGTA	esc	PGC	Core
es30m_eb3.3_17	es30m_eb3_9*41*_AGTAAAATTA	0.013492	es30m_eb3	9*41*_AGTAAAATTA	esc	MES	Core
es30m_eb3.3_18	es30m_eb3_9*_ATCCGAGCAC	0.00383104	es30m_eb3	9*_ATCCGAGCAC	esc	PGC	Core
es30m_eb3.3_19	es30m_eb3_1*_ACTAGATAGG	0.00128495	es30m_eb3	1*_ACTAGATAGG	esc	MES	Core
es30m_eb3.3_02	es30m_eb3_981*4*3_AGTAAAATTA	0.00578225	es30m_eb3	981*4*3_AGTAAAATTA	esc	MES	Core
es30m_eb3.3_21	es30m_eb3_981*_AGTAAAATTA	0.0077097	es30m_eb3	981*_AGTAAAATTA	esc	DE	Sub
es30m_eb3.3_23	es30m_eb3_3*_ATACGACCAA	0.000428315	es30m_eb3	3*_ATACGACCAA	esc	PGC	Core
es30m_eb3.3_25	es30m_eb3_7*_AGTAAAATTA	0.0366211	es30m_eb3	7*_AGTAAAATTA	esc	MES	Core
es30m_eb3.3_26	es30m_eb3_9*_GCGCTCCCCA	0.00328376	es30m_eb3	9*_GCGCTCCCCA	esc	MES	Core
es30m_eb3.3_28	es30m_eb3_9*_ATCCGAGCAC	0.00383104	es30m_eb3	9*_ATCCGAGCAC	esc	PGC	Core
es30m_eb3.3_03	es30m_eb3_5*_TTTCCAGGTA	0.00523499	es30m_eb3	5*_TTTCCAGGTA	esc	PGC	Core
es30m_eb3.3_30	es30m_eb3_92*7*_AGTAAAATTA	0.0231291	es30m_eb3	92*7*_AGTAAAATTA	esc	PGC	Core
es30m_eb3.3_33	es30m_eb3_1_GACCTGCGAA	0.000380726	es30m_eb3	1_GACCTGCGAA	esc	MES	Core
es30m_eb3.3_34	es30m_eb3_7*21*_AGTAAAATTA	0.0115645	es30m_eb3	7*21*_AGTAAAATTA	esc	MES	Core
es30m_eb3.3_36	es30m_eb3_92*7*_AGTAAAATTA	0.0231291	es30m_eb3	92*7*_AGTAAAATTA	esc	MES	Core
es30m_eb3.3_37	es30m_eb3_5*_GCGCTCCCCA	0.00785248	es30m_eb3	5*_GCGCTCCCCA	esc	PGC	Core
es30m_eb3.3_40	es30m_eb3_981*_AGTAAAATTA	0.0077097	es30m_eb3	981*_AGTAAAATTA	esc	PGC	Core
es30m_eb3.3_41	es30m_eb3_7_ATCACGATAA	7.13859e-05	es30m_eb3	7_ATCACGATAA	esc	MES	Core
es30m_eb3.3_46	es30m_eb3_7*21*_AGTAAAATTA	0.0115645	es30m_eb3	7*21*_AGTAAAATTA	esc	BP	Core
es30m_eb3.3_48	es30m_eb3_9_ACATAAACCT	0.0103986	es30m_eb3	9_ACATAAACCT	esc	MES	Sub
es30m_eb3.3_49	es30m_eb3_5*_TGATTAACGT	0.0549673	es30m_eb3	5*_TGATTAACGT	esc	PGC	Core
es30m_eb3.3_51	es30m_eb3_7*_AGTAAAATTA	0.0366211	es30m_eb3	7*_AGTAAAATTA	esc	PGC	Core
es30m_eb3.3_52	es30m_eb3_5*_TGATTAACGT	0.0549673	es30m_eb3	5*_TGATTAACGT	esc	PGC	Core
es30m_eb3.3_54	es30m_eb3_9*_AGTAAAATTA	0.0443307	es30m_eb3	9*_AGTAAAATTA	esc	BP	Core
es30m_eb3.3_55	es30m_eb3_5*_TGATTAACGT	0.0549673	es30m_eb3	5*_TGATTAACGT	esc	PGC	Core
es30m_eb3.3_56	es30m_eb3_7*8*14*9_AGTAAAATTA	0.0115645	es30m_eb3	7*8*14*9_AGTAAAATTA	esc	MES	Core
es30m_eb3.3_57	es30m_eb3_5*_TGATTAACGT	0.0549673	es30m_eb3	5*_TGATTAACGT	esc	MES	Sub
es30m_eb3.3_59	es30m_eb3_9*41*_AGTAAAATTA	0.013492	es30m_eb3	9*41*_AGTAAAATTA	esc	BP	Sub
es30m_eb3.3_06	es30m_eb3_92*7*_AGTAAAATTA	0.0231291	es30m_eb3	92*7*_AGTAAAATTA	esc	BP	Sub
es30m_eb3.3_61	es30m_eb3_5*49_CCCGTACGAG	0.000214157	es30m_eb3	5*49_CCCGTACGAG	esc	BP	Core
es30m_eb3.3_62	es30m_eb3_9_ACATAAACCT	0.0103986	es30m_eb3	9_ACATAAACCT	esc	PGC	Core
es30m_eb3.3_63	es30m_eb3_9_ACATAAACCT	0.0103986	es30m_eb3	9_ACATAAACCT	esc	BP	Core
es30m_eb3.3_65	es30m_eb3_7*_AGTAAAATTA	0.0366211	es30m_eb3	7*_AGTAAAATTA	esc	MES	Core
es30m_eb3.3_66	es30m_eb3_5_TTATCCATAT	0.000571087	es30m_eb3	5_TTATCCATAT	esc	MES	Sub
es30m_eb3.3_67	es30m_eb3_7*8*14*9_AGTAAAATTA	0.0115645	es30m_eb3	7*8*14*9_AGTAAAATTA	esc	MES	Core
es30m_eb3.3_68	es30m_eb3_9_ACATAAACCT	0.0103986	es30m_eb3	9_ACATAAACCT	esc	PGC	Core
es30m_eb3.3_07	es30m_eb3_1_ACTAGATAGG	0.00171326	es30m_eb3	1_ACTAGATAGG	esc	PGC	Core
es30m_eb3.3_70	es30m_eb3_981*_AGTAAAATTA	0.0077097	es30m_eb3	981*_AGTAAAATTA	esc	S.ECT	Core
es30m_eb3.3_72	es30m_eb3_5*_TTTCCAGGTA	0.00523499	es30m_eb3	5*_TTTCCAGGTA	esc	BP	Core
es30m_eb3.3_74	es30m_eb3_7*8*14*9_AGTAAAATTA	0.0115645	es30m_eb3	7*8*14*9_AGTAAAATTA	esc	MES	Core
es30m_eb3.3_75	es30m_eb3_7*_AGTAAAATTA	0.0366211	es30m_eb3	7*_AGTAAAATTA	esc	MES	Core
es30m_eb3.3_78	es30m_eb3_9*_AGTAAAATTA	0.0443307	es30m_eb3	9*_AGTAAAATTA	esc	MES	Core
es30m_eb3.3_79	es30m_eb3_9_CGAAGCTAAT	0.000547293	es30m_eb3	9_CGAAGCTAAT	esc	MES	Core
es30m_eb3.3_80	es30m_eb3_965_CTAACGTAGC	9.51815e-05	es30m_eb3	965_CTAACGTAGC	esc	S.ECT	Core
es30m_eb3.3_81	es30m_eb3_5*49_CCCGTACGAG	0.000214157	es30m_eb3	5*49_CCCGTACGAG	esc	BP	Sub
es30m_eb3.3_83	es30m_eb3_9_ACATAAACCT	0.0103986	es30m_eb3	9_ACATAAACCT	esc	PGC	Core
es30m_eb3.3_85	es30m_eb3_9*41*_AGTAAAATTA	0.013492	es30m_eb3	9*41*_AGTAAAATTA	esc	MES	Core
es30m_eb3.3_86	es30m_eb3_7*_AGTAAAATTA	0.0366211	es30m_eb3	7*_AGTAAAATTA	esc	PGC	Sub
es30m_eb3.3_88	es30m_eb3_9_ACATAAACCT	0.0103986	es30m_eb3	9_ACATAAACCT	esc	BP	Core
es30m_eb3.3_89	es30m_eb3_9_ACATAAACCT	0.0103986	es30m_eb3	9_ACATAAACCT	esc	PGC	Core
es30m_eb3.3_93	es30m_eb3_9*_AGTAAAATTA	0.0443307	es30m_eb3	9*_AGTAAAATTA	esc	DE	Sub
es30m_eb3.3_96	es30m_eb3_9*41*_AGTAAAATTA	0.013492	es30m_eb3	9*41*_AGTAAAATTA	esc	MES	Core
es30m_eb3.4_12	es30m_eb3_9_TTTCCAGGTA	0.00218917	es30m_eb3	9_TTTCCAGGTA	esc	PGC	Core
es30m_eb3.4_13	es30m_eb3_1_ACTAGATAGG	0.00171326	es30m_eb3	1_ACTAGATAGG	esc	MES	Sub
es30m_eb3.4_14	es30m_eb3_92*7*_AGTAAAATTA	0.0231291	es30m_eb3	92*7*_AGTAAAATTA	esc	MES	Core
es30m_eb3.4_16	es30m_eb3_9*2*7*_AGTAAAATTA	0.00578225	es30m_eb3	9*2*7*_AGTAAAATTA	esc	MES	Core
es30m_eb3.4_02	es30m_eb3_7*_AGTAAAATTA	0.0366211	es30m_eb3	7*_AGTAAAATTA	esc	DE	Core
es30m_eb3.4_21	es30m_eb3_9_ACATAAACCT	0.0103986	es30m_eb3	9_ACATAAACCT	esc	PGC	Core
es30m_eb3.4_24	es30m_eb3_9_AGACATACTC	0.000547293	es30m_eb3	9_AGACATACTC	esc	S.ECT	Core
es30m_eb3.4_25	es30m_eb3_5*_ATACCTACAG	0.00916121	es30m_eb3	5*_ATACCTACAG	esc	PGC	Core
es30m_eb3.4_26	es30m_eb3_5*_TGATTAACGT	0.0549673	es30m_eb3	5*_TGATTAACGT	esc	PGC	Core
es30m_eb3.4_28	es30m_eb3_5_ATACCTACAG	0.00133254	es30m_eb3	5_ATACCTACAG	esc	MES	Sub
es30m_eb3.4_29	es30m_eb3_9*_AGTAAAATTA	0.0443307	es30m_eb3	9*_AGTAAAATTA	esc	BP	Sub
es30m_eb3.4_03	es30m_eb3_7*_AGTAAAATTA	0.0366211	es30m_eb3	7*_AGTAAAATTA	esc	PGC	Core
es30m_eb3.4_30	es30m_eb3_92*7*_AGTAAAATTA	0.0231291	es30m_eb3	92*7*_AGTAAAATTA	esc	MES	Core
es30m_eb3.4_31	es30m_eb3_9_ACATAAACCT	0.0103986	es30m_eb3	9_ACATAAACCT	esc	BP	Core
es30m_eb3.4_36	es30m_eb3_92*7*_AGTAAAATTA	0.0231291	es30m_eb3	92*7*_AGTAAAATTA	esc	S.ECT	Core
es30m_eb3.4_37	es30m_eb3_7*21*_AGTAAAATTA	0.0115645	es30m_eb3	7*21*_AGTAAAATTA	esc	PGC	Sub
es30m_eb3.4_38	es30m_eb3_9418*3_AGTAAAATTA	0.00192742	es30m_eb3	9418*3_AGTAAAATTA	esc	BP	Sub
es30m_eb3.4_39	es30m_eb3_5*_ATAAAGAACG	0.00261749	es30m_eb3	5*_ATAAAGAACG	esc	BP	Sub
es30m_eb3.4_04	es30m_eb3_92*7*_AGTAAAATTA	0.0231291	es30m_eb3	92*7*_AGTAAAATTA	esc	MES	Core
es30m_eb3.4_40	es30m_eb3_5_TTATCCATAT	0.000571087	es30m_eb3	5_TTATCCATAT	esc	S.ECT	Core
es30m_eb3.4_41	es30m_eb3_92*7*_AGTAAAATTA	0.0231291	es30m_eb3	92*7*_AGTAAAATTA	esc	MES	Core
es30m_eb3.4_42	es30m_eb3_5*_TGATTAACGT	0.0549673	es30m_eb3	5*_TGATTAACGT	esc	PGC	Core
es30m_eb3.4_43	es30m_eb3_9*41*_AGTAAAATTA	0.013492	es30m_eb3	9*41*_AGTAAAATTA	esc	MES	Core
es30m_eb3.4_44	es30m_eb3_7*21*_AGTAAAATTA	0.0115645	es30m_eb3	7*21*_AGTAAAATTA	esc	MES	Core
es30m_eb3.4_46	es30m_eb3_92*7*_AGTAAAATTA	0.0231291	es30m_eb3	92*7*_AGTAAAATTA	esc	BP	Sub
es30m_eb3.4_49	es30m_eb3_92*7*_AGTAAAATTA	0.0231291	es30m_eb3	92*7*_AGTAAAATTA	esc	PGC	Core
es30m_eb3.4_05	es30m_eb3_1*_ACTAGATAGG	0.00128495	es30m_eb3	1*_ACTAGATAGG	esc	MES	Core
es30m_eb3.4_50	es30m_eb3_7*_AGTAAAATTA	0.0366211	es30m_eb3	7*_AGTAAAATTA	esc	MES	Core
es30m_eb3.4_51	es30m_eb3_7*_AGTAAAATTA	0.0366211	es30m_eb3	7*_AGTAAAATTA	esc	PGC	Core
es30m_eb3.4_52	es30m_eb3_9_ACATAAACCT	0.0103986	es30m_eb3	9_ACATAAACCT	esc	PGC	Core
es30m_eb3.4_53	es30m_eb3_1*_CAATCGAAGG	0.000285544	es30m_eb3	1*_CAATCGAAGG	esc	MES	Core
es30m_eb3.4_57	es30m_eb3_5*_TGATTAACGT	0.0549673	es30m_eb3	5*_TGATTAACGT	esc	PGC	Core
es30m_eb3.4_59	es30m_eb3_9*41*_AGTAAAATTA	0.013492	es30m_eb3	9*41*_AGTAAAATTA	esc	MES	Core
es30m_eb3.4_60	es30m_eb3_9_GACCTGCGAA	0.00109459	es30m_eb3	9_GACCTGCGAA	esc	BP	Sub
es30m_eb3.4_61	es30m_eb3_5*_GCGCTCCCCA	0.00785248	es30m_eb3	5*_GCGCTCCCCA	esc	S.ECT	Core
es30m_eb3.4_63	es30m_eb3_7*_AGTAAAATTA	0.0366211	es30m_eb3	7*_AGTAAAATTA	esc	S.ECT	Core
es30m_eb3.4_64	es30m_eb3_9*_AGTAAAATTA	0.0443307	es30m_eb3	9*_AGTAAAATTA	esc	MES	Core
es30m_eb3.4_65	es30m_eb3_7*_AGTAAAATTA	0.0366211	es30m_eb3	7*_AGTAAAATTA	esc	PGC	Core
es30m_eb3.4_66	es30m_eb3_5*_GCGCTCCCCA	0.00785248	es30m_eb3	5*_GCGCTCCCCA	esc	PGC	Core
es30m_eb3.4_69	es30m_eb3_7*29_AGTAAAATTA	0.00385485	es30m_eb3	7*29_AGTAAAATTA	esc	BP	Core
es30m_eb3.4_71	es30m_eb3_5*_TGATTAACGT	0.0549673	es30m_eb3	5*_TGATTAACGT	esc	PGC	Core
es30m_eb3.4_73	es30m_eb3_9876321_ATAAAGAACG	4.75907e-05	es30m_eb3	9876321_ATAAAGAACG	esc	MES	Core
es30m_eb3.4_75	es30m_eb3_7*8*14*9_AGTAAAATTA	0.0115645	es30m_eb3	7*8*14*9_AGTAAAATTA	esc	MES	Core
es30m_eb3.4_77	es30m_eb3_9*2*7*_AGTAAAATTA	0.00578225	es30m_eb3	9*2*7*_AGTAAAATTA	esc	MES	Core
es30m_eb3.4_08	es30m_eb3_9_ACATAAACCT	0.0103986	es30m_eb3	9_ACATAAACCT	esc	BP	Core
es30m_eb3.4_81	es30m_eb3_981*_AGTAAAATTA	0.0077097	es30m_eb3	981*_AGTAAAATTA	esc	MES	Core
es30m_eb3.4_82	es30m_eb3_5*49_CCCGTACGAG	0.000214157	es30m_eb3	5*49_CCCGTACGAG	esc	MES	Core
es30m_eb3.4_83	es30m_eb3_3*_TGTATCCAAA	0.000285544	es30m_eb3	3*_TGTATCCAAA	esc	MES	Core
es30m_eb3.4_87	es30m_eb3_7*29_AGTAAAATTA	0.00385485	es30m_eb3	7*29_AGTAAAATTA	esc	BP	Sub
es30m_eb3.4_88	es30m_eb3_5*_TGATTAACGT	0.0549673	es30m_eb3	5*_TGATTAACGT	esc	PGC	Core
es30m_eb3.4_09	es30m_eb3_9*41*_AGTAAAATTA	0.013492	es30m_eb3	9*41*_AGTAAAATTA	esc	S.ECT	Core
es30m_eb3.4_90	es30m_eb3_5*_TGATTAACGT	0.0549673	es30m_eb3	5*_TGATTAACGT	esc	PGC	Core
es30m_eb3.4_94	es30m_eb3_1*_CAATCGAAGG	0.000285544	es30m_eb3	1*_CAATCGAAGG	esc	BP	Sub
es30m_eb3.4_95	es30m_eb3_1*_ACTAGATAGG	0.00128495	es30m_eb3	1*_ACTAGATAGG	esc	PGC	Sub
es30m_eb3.4_96	es30m_eb3_9*_AGTAAAATTA	0.0443307	es30m_eb3	9*_AGTAAAATTA	esc	MES	Core
es30m_eb4.1_11	es30m_eb4_1_AATGCCTCAA	0.00747595	es30m_eb4	1_AATGCCTCAA	esc	PGC	Core
es30m_eb4.1_14	es30m_eb4_1_TAAATAAAAC	0.0224279	es30m_eb4	1_TAAATAAAAC	esc	MES	Core
es30m_eb4.1_15	es30m_eb4_9_TACCACACGA	0.0213599	es30m_eb4	9_TACCACACGA	esc	S.ECT	Core
es30m_eb4.1_20	es30m_eb4_7*_CAAAAGGCTG	0.00427199	es30m_eb4	7*_CAAAAGGCTG	esc	S.ECT	Core
es30m_eb4.1_21	es30m_eb4_1*_TACTCATACG	0.000711995	es30m_eb4	1*_TACTCATACG	esc	MES	Sub
es30m_eb4.1_22	es30m_eb4_1_AGACGTTGGA	0.00747595	es30m_eb4	1_AGACGTTGGA	esc	PGC	Core
es30m_eb4.1_25	es30m_eb4_1_ACGCCCCAAC	0.00747595	es30m_eb4	1_ACGCCCCAAC	esc	DE	Core
es30m_eb4.1_26	es30m_eb4_9_TACCACACGA	0.0213599	es30m_eb4	9_TACCACACGA	esc	MES	Sub
es30m_eb4.1_27	es30m_eb4_1_CAAAAGGCTG	0.044856	es30m_eb4	1_CAAAAGGCTG	esc	MES	Core
es30m_eb4.1_35	es30m_eb4_1_TATACCAAAA	0.0149519	es30m_eb4	1_TATACCAAAA	esc	PGC	Core
es30m_eb4.1_36	es30m_eb4_9_TACCACACGA	0.0213599	es30m_eb4	9_TACCACACGA	esc	BP	Sub
es30m_eb4.1_45	es30m_eb4_1_ATCACCAGCC	0.00747595	es30m_eb4	1_ATCACCAGCC	esc	MES	Core
es30m_eb4.1_49	es30m_eb4_1_CAAAAGGCTG	0.044856	es30m_eb4	1_CAAAAGGCTG	esc	MES	Core
es30m_eb4.1_54	es30m_eb4_1_TACTCATACG	0.0149519	es30m_eb4	1_TACTCATACG	esc	PGC	Core
es30m_eb4.1_59	es30m_eb4_9_TATACCAAAA	0.00854395	es30m_eb4	9_TATACCAAAA	esc	MES	Core
es30m_eb4.1_06	es30m_eb4_7_ATGACGAAGT	0.00533998	es30m_eb4	7_ATGACGAAGT	esc	PGC	Core
es30m_eb4.1_67	es30m_eb4_5_CACGCGTAAC	0.00142399	es30m_eb4	5_CACGCGTAAC	esc	MES	Core
es30m_eb4.1_68	es30m_eb4_1_TTGTCCCTAT	0.0149519	es30m_eb4	1_TTGTCCCTAT	esc	MES	Core
es30m_eb4.1_07	es30m_eb4_3*_ATGACGAAGT	0.00533998	es30m_eb4	3*_ATGACGAAGT	esc	BP	Core
es30m_eb4.1_72	es30m_eb4_9_TACCACACGA	0.0213599	es30m_eb4	9_TACCACACGA	esc	MES	Core
es30m_eb4.1_75	es30m_eb4_7_TTGTCCCTAT	0.00355998	es30m_eb4	7_TTGTCCCTAT	esc	PGC	Core
es30m_eb4.1_76	es30m_eb4_9_TGAATCGAGA	0.0128159	es30m_eb4	9_TGAATCGAGA	esc	MES	Core
es30m_eb4.1_81	es30m_eb4_3*_AAACACCAAA	0.00533998	es30m_eb4	3*_AAACACCAAA	esc	MES	Core
es30m_eb4.1_09	es30m_eb4_9*_TGAACCGGCG	0.00106799	es30m_eb4	9*_TGAACCGGCG	esc	S.ECT	Core
es30m_eb4.1_91	es30m_eb4_1_ATAGATCGTA	0.0149519	es30m_eb4	1_ATAGATCGTA	esc	PGC	Core
es30m_eb4.2_12	es30m_eb4_1_CAAAAGGCTG	0.044856	es30m_eb4	1_CAAAAGGCTG	esc	PGC	Core
es30m_eb4.2_19	es30m_eb4_5_TAAATAAAAC	0.00213599	es30m_eb4	5_TAAATAAAAC	esc	PGC	Core
es30m_eb4.2_22	es30m_eb4_1_TCGTCGACAG	0.0149519	es30m_eb4	1_TCGTCGACAG	esc	PGC	Core
es30m_eb4.2_23	es30m_eb4_7_TAAATAAAAC	0.00533998	es30m_eb4	7_TAAATAAAAC	esc	S.ECT	Core
es30m_eb4.2_27	es30m_eb4_7_CCCAGCCGCT	0.00533998	es30m_eb4	7_CCCAGCCGCT	esc	PGC	Core
es30m_eb4.2_28	es30m_eb4_3*_CAAAAGGCTG	0.01068	es30m_eb4	3*_CAAAAGGCTG	esc	BP	Core
es30m_eb4.2_45	es30m_eb4_9_AAACACCAAA	0.0128159	es30m_eb4	9_AAACACCAAA	esc	MES	Sub
es30m_eb4.2_58	es30m_eb4_1_CAAAAGGCTG	0.044856	es30m_eb4	1_CAAAAGGCTG	esc	MES	Sub
es30m_eb4.2_63	es30m_eb4_1_GCAACACATG	0.00747595	es30m_eb4	1_GCAACACATG	esc	PGC	Core
es30m_eb4.2_65	es30m_eb4_9_ATGACGAAGT	0.0128159	es30m_eb4	9_ATGACGAAGT	esc	S.ECT	Core
es30m_eb4.2_69	es30m_eb4_9_TTTCCTTTCG	0.00427198	es30m_eb4	9_TTTCCTTTCG	esc	MES	Core
es30m_eb4.2_07	es30m_eb4_1_TCGTCGACAG	0.0149519	es30m_eb4	1_TCGTCGACAG	esc	MES	Core
es30m_eb4.2_70	es30m_eb4_3*_TACCACACGA	0.00889996	es30m_eb4	3*_TACCACACGA	esc	S.ECT	Core
es30m_eb4.2_73	es30m_eb4_7_CCCAGCCGCT	0.00533998	es30m_eb4	7_CCCAGCCGCT	esc	PGC	Core
es30m_eb4.2_75	es30m_eb4_1_CAGCGTATCG	0.00747595	es30m_eb4	1_CAGCGTATCG	esc	MES	Core
es30m_eb4.2_76	es30m_eb4_1_TGAATCGAGA	0.0224279	es30m_eb4	1_TGAATCGAGA	esc	S.ECT	Core
es30m_eb4.2_77	es30m_eb4_1_TGAATCGAGA	0.0224279	es30m_eb4	1_TGAATCGAGA	esc	BP	Core
es30m_eb4.2_82	es30m_eb4_9_TTAACGCGAA	0.00427198	es30m_eb4	9_TTAACGCGAA	esc	MES	Core
es30m_eb4.2_83	es30m_eb4_3_TTTCCAGGTA	0.000355998	es30m_eb4	3_TTTCCAGGTA	esc	DE	Core
es30m_eb4.2_96	es30m_eb4_9_AAACACCAAA	0.0128159	es30m_eb4	9_AAACACCAAA	esc	BP	Core
es30m_eb4.3_37	es30m_eb4_9*_CGTAATCGCA	0.00320399	es30m_eb4	9*_CGTAATCGCA	esc	BP	Sub
es30m_eb4.3_72	es30m_eb4_9*_CGTAATCGCA	0.00320399	es30m_eb4	9*_CGTAATCGCA	esc	MES	Core
es30m_eb4.3_74	es30m_eb4_5*_CACGCGTAAC	0.000711995	es30m_eb4	5*_CACGCGTAAC	esc	PGC	Sub
es30m_eb4.3_92	es30m_eb4_7*_CTGTCCAGTC	0.000711995	es30m_eb4	7*_CTGTCCAGTC	esc	MES	Core
es30m_eb4.4_35	es30m_eb4_3*_CGTAATCGCA	0.00533998	es30m_eb4	3*_CGTAATCGCA	esc	MES	Core
es30m_eb4.4_46	es30m_eb4_9_AAACATCAGG	0.00427198	es30m_eb4	9_AAACATCAGG	esc	MES	Sub
es30m_eb4.4_65	es30m_eb4_1_ATAGATCGTA	0.0149519	es30m_eb4	1_ATAGATCGTA	esc	PGC	Core
es30m_eb4.4_75	es30m_eb4_1_CCCAGCCGCT	0.0224279	es30m_eb4	1_CCCAGCCGCT	esc	PGC	Core
